# Supplementary material for: cis-Dichlorido­tetra­kis­(dimethyl sulfoxide-κO)chromium(III) chloride dimethyl sulfoxide monosolvate
Source: Acta Crystallogr Sect E Struct Rep Online. 2013 Jun 15;69(Pt 7):m395–6. doi: 10.1107/S160053681301622X (PMC3772426; doi:10.1107/S160053681301622X)
Supplement: Supplementary file 1 [file e-69-0m395-sup1.cif]

##############################################################################
#                                                                            #
# This CIF contains the data in a paper accepted for publication in          #
# Acta Crystallographica Section E. It conforms to the requirements of       #
# Notes for Authors for Acta Crystallographica Section E, and has been       #
# peer reviewed under the auspices of the IUCr Commission on Journals.       #
#                                                                            #
# Full details of the Crystallographic Information File format               #
# are given in the paper "The Crystallographic Information File (CIF):       #
# a New Standard Archive File for Crystallography" by S. R. Hall, F. H.      #
# Allen and I. D. Brown [Acta Cryst. (1991), A47, 655-685].                  #
#                                                                            #
# The current version of the core CIF dictionary is obtainable from          #
# ftp://ftp.iucr.org/pub/cif_core.dic.                                       #
#                                                                            #
# Software is freely available for graphical display of the structure(s)     #
# in this CIF. For information consult the CIF software page                 #
# http://www.iucr.org/resources/cif/software.                                #
#                                                                            #
# This file may be used for bona fide research purposes within the           #
# scientific community so long as proper attribution is given to the journal # 
# article from which it was obtained.                                        #
#                                                                            #
##############################################################################
data_I
_audit_creation_method     SHELXL-97
_chemical_name_systematic
;
<i>cis</i>-Dichloridotetrakis(dimethyl sulfoxide-\k<i>O</i>)chromium(III)
chloride dimethyl sulfoxide monosolvate
;
_chemical_name_common     ?
_chemical_formula_moiety     'C8 H24 Cl2 Cr O4 S4 +, Cl -, C2 H6 O S'
_chemical_formula_sum     'C10 H30 Cl3 Cr O5 S5'
_chemical_formula_iupac     '[Cr Cl2 (C2 H6 O1 S1)4] Cl, C2 H6 O S'
_chemical_formula_weight     548.99
_chemical_melting_point     ?
_symmetry_cell_setting     triclinic
_symmetry_space_group_name_H-M     'P -1'
_space_group_name_Hall     '-P 1'
loop_
    _symmetry_equiv_pos_as_xyz
    'x, y, z'
    '-x, -y, -z'
_cell_length_a     9.4521(2)
_cell_length_b     11.0048(3)
_cell_length_c     12.9761(2)
_cell_angle_alpha     100.501(2)
_cell_angle_beta     109.0070(10)
_cell_angle_gamma     98.4270(10)
_cell_volume     1223.62(5)
_cell_formula_units_Z     2
_cell_measurement_reflns_used     4673
_cell_measurement_theta_min     1.71
_cell_measurement_theta_max     28.32
_cell_measurement_temperature     150(2)
_exptl_crystal_description     'irregular block'
_exptl_crystal_colour     green
_exptl_crystal_size_max     0.20
_exptl_crystal_size_mid     0.20
_exptl_crystal_size_min     0.20
_exptl_crystal_density_diffrn     1.490
_exptl_crystal_density_meas     ?
_exptl_crystal_density_method     'not measured'
_exptl_crystal_F_000     570
_exptl_absorpt_coefficient_mu     1.237
_exptl_absorpt_correction_type     multi-scan
_exptl_absorpt_process_details
                               '(DENZO and SCALEPACK; Otwinowski & Minor, 1997)'
_exptl_absorpt_correction_T_min     0.7899
_exptl_absorpt_correction_T_max     0.7899
_exptl_special_details     ?
_diffrn_ambient_temperature     150(2)
_diffrn_radiation_type     MoK\a
_diffrn_radiation_wavelength     0.71073
_diffrn_radiation_source     'fine-focus sealed tube'
_diffrn_radiation_monochromator     graphite
_diffrn_measurement_device_type     'Nonius KappaCCD'
_diffrn_measurement_method     'omega and phi scans'
_diffrn_detector_area_resol_mean     ?
_diffrn_reflns_number     8105
_diffrn_reflns_av_R_equivalents     0.0282
_diffrn_reflns_av_sigmaI/netI     0.0473
_diffrn_reflns_theta_min     1.71
_diffrn_reflns_theta_max     28.32
_diffrn_reflns_theta_full     28.32
_diffrn_measured_fraction_theta_max     0.973
_diffrn_measured_fraction_theta_full     0.973
_diffrn_reflns_limit_h_min     -10
_diffrn_reflns_limit_h_max     12
_diffrn_reflns_limit_k_min     -14
_diffrn_reflns_limit_k_max     11
_diffrn_reflns_limit_l_min     -17
_diffrn_reflns_limit_l_max     17
_diffrn_standards_number     0
_diffrn_standards_interval_count     .
_diffrn_standards_interval_time     .
_diffrn_standards_decay_%     ?
_refine_special_details
;
Refinement of <i>F</i>^2^ against ALL reflections. The weighted <i>R</i>-factor
<i>wR</i> and goodness of fit <i>S</i> are based on <i>F</i>^2^, conventional
<i>R</i>-factors <i>R</i> are based on <i>F</i>, with <i>F</i> set to zero for
negative <i>F</i>^2^. The threshold expression of <i>F</i>^2^ >
2\s(<i>F</i>^2^) is used only for calculating <i>R</i>-factors(gt) <i>etc</i>.
and is not relevant to the choice of reflections for refinement.
<i>R</i>-factors based on <i>F</i>^2^ are statistically about twice as large
as those based on <i>F</i>, and <i>R</i>- factors based on ALL data will be
even larger.
;
_reflns_number_total     5946
_reflns_number_gt     4673
_reflns_threshold_expression     I>2\s(I)
_refine_ls_structure_factor_coef     Fsqd
_refine_ls_matrix_type     full
_refine_ls_R_factor_all     0.0711
_refine_ls_R_factor_gt     0.0514
_refine_ls_wR_factor_gt     0.1203
_refine_ls_wR_factor_ref     0.1383
_refine_ls_goodness_of_fit_ref     1.110
_refine_ls_restrained_S_all     1.101
_refine_ls_number_reflns     5946
_refine_ls_number_parameters     263
_refine_ls_number_restraints     104
_refine_ls_hydrogen_treatment     constr
_refine_ls_weighting_scheme     calc
_refine_ls_weighting_details
         'calc w=1/[\s^2^(Fo^2^)+(0.0557P)^2^+2.3503P] where P=(Fo^2^+2Fc^2^)/3'
_atom_sites_solution_hydrogens     geom
_atom_sites_solution_primary     direct
_atom_sites_solution_secondary     difmap
_refine_ls_shift/su_max     0.001
_refine_ls_shift/su_mean     0.000
_refine_diff_density_max     0.598
_refine_diff_density_min     -0.781
_refine_ls_extinction_method     SHELXL
_refine_ls_extinction_coef     0.025(2)
_refine_ls_extinction_expression
                                  'Fc^*^=kFc[1+0.001xFc^2^\l^3^/sin(2\q)]^-1/4^'
loop_
    _atom_type_symbol
    _atom_type_description
    _atom_type_scat_dispersion_real
    _atom_type_scat_dispersion_imag
    _atom_type_scat_source
    'C' 'C' 0.0033 0.0016
                         'International Tables Vol C Tables 4.2.6.8 and 6.1.1.4'
    'H' 'H' 0.0000 0.0000
                         'International Tables Vol C Tables 4.2.6.8 and 6.1.1.4'
    'Cr' 'Cr' 0.3209 0.6236
                         'International Tables Vol C Tables 4.2.6.8 and 6.1.1.4'
    'O' 'O' 0.0106 0.0060
                         'International Tables Vol C Tables 4.2.6.8 and 6.1.1.4'
    'S' 'S' 0.1246 0.1234
                         'International Tables Vol C Tables 4.2.6.8 and 6.1.1.4'
    'Cl' 'Cl' 0.1484 0.1585
                         'International Tables Vol C Tables 4.2.6.8 and 6.1.1.4'
_computing_data_collection     'COLLECT (Nonius, 2000)'
_computing_cell_refinement     'SCALEPACK (Otwinowski & Minor, 1997)'
_computing_data_reduction     'DENZO and SCALEPACK (Otwinowski & Minor, 1997)'
_computing_structure_solution     'SIR92 (Altomare <i>et al.</i>, 1993)'
_computing_structure_refinement     'SHELXL97 (Sheldrick, 2008)'
_computing_molecular_graphics     'ORTEP-3 for Windows (Farrugia, 2012)'
_computing_publication_material
;
WinGX (Farrugia, 2012) and
<i>ACD/Chemsketch</i> (Advanced Chemistry Development, 2008)
;
loop_
    _atom_site_type_symbol
    _atom_site_label
    _atom_site_fract_x
    _atom_site_fract_y
    _atom_site_fract_z
    _atom_site_U_iso_or_equiv
    _atom_site_adp_type
    _atom_site_calc_flag
    _atom_site_refinement_flags
    _atom_site_occupancy
    _atom_site_symmetry_multiplicity
    _atom_site_disorder_assembly
    _atom_site_disorder_group
    C C1 0.6408(5) 0.1645(4) 0.5124(3) 0.0366(9) Uani d . 1 1 . .
    H H1A 0.5359 0.1255 0.5031 0.055 Uiso calc R 1 1 . .
    H H1B 0.7110 0.1660 0.5876 0.055 Uiso calc R 1 1 . .
    H H1C 0.6712 0.1153 0.4555 0.055 Uiso calc R 1 1 . .
    C C2 0.5764(5) 0.3800(4) 0.6014(3) 0.0363(9) Uani d . 1 1 . .
    H H2A 0.5719 0.4688 0.6039 0.054 Uiso calc R 1 1 . .
    H H2B 0.6441 0.3735 0.6747 0.054 Uiso calc R 1 1 . .
    H H2C 0.4731 0.3296 0.5836 0.054 Uiso calc R 1 1 . .
    C C3 0.9311(5) 0.5941(5) 0.3820(4) 0.0614(15) Uani d . 1 1 . .
    H H3A 0.9016 0.6516 0.4345 0.092 Uiso calc R 1 1 . .
    H H3B 1.0167 0.6406 0.3678 0.092 Uiso calc R 1 1 . .
    H H3C 0.9627 0.5244 0.4146 0.092 Uiso calc R 1 1 . .
    C C4 0.7279(4) 0.6764(4) 0.2262(3) 0.0325(8) Uani d . 1 1 . .
    H H4A 0.6327 0.6586 0.1606 0.049 Uiso calc R 1 1 . .
    H H4B 0.8117 0.7244 0.2111 0.049 Uiso calc R 1 1 . .
    H H4C 0.7146 0.7263 0.2918 0.049 Uiso calc R 1 1 . .
    C C5 0.2475(4) 0.4740(3) 0.0385(3) 0.0305(7) Uani d . 1 1 . .
    H H5A 0.2489 0.5476 0.0945 0.046 Uiso calc R 1 1 . .
    H H5B 0.1664 0.4678 -0.0335 0.046 Uiso calc R 1 1 . .
    H H5C 0.3469 0.4836 0.0291 0.046 Uiso calc R 1 1 . .
    C C6 0.0443(4) 0.3587(4) 0.1141(3) 0.0335(8) Uani d . 1 1 . .
    H H6A 0.0164 0.2957 0.1526 0.050 Uiso calc R 1 1 . .
    H H6B -0.0407 0.3499 0.0434 0.050 Uiso calc R 1 1 . .
    H H6C 0.0655 0.4440 0.1622 0.050 Uiso calc R 1 1 . .
    C C7 0.2549(5) -0.0618(4) 0.0167(4) 0.0436(10) Uani d . 1 1 . .
    H H7A 0.2169 -0.0017 -0.0270 0.065 Uiso calc R 1 1 . .
    H H7B 0.1832 -0.0881 0.0527 0.065 Uiso calc R 1 1 . .
    H H7C 0.2634 -0.1362 -0.0335 0.065 Uiso calc R 1 1 . .
    C C8 0.4565(5) -0.1004(4) 0.2049(4) 0.0401(9) Uani d . 1 1 . .
    H H8A 0.5503 -0.0684 0.2719 0.060 Uiso calc R 1 1 . .
    H H8B 0.4620 -0.1809 0.1611 0.060 Uiso calc R 1 1 . .
    H H8C 0.3675 -0.1136 0.2278 0.060 Uiso calc R 1 1 . .
    Cr Cr1 0.52927(6) 0.29891(5) 0.23597(4) 0.01952(15) Uani d . 1 1 . .
    O O1 0.5147(3) 0.3118(2) 0.38722(19) 0.0249(5) Uani d . 1 1 . .
    O O2 0.6420(3) 0.4782(2) 0.2902(2) 0.0311(6) Uani d . 1 1 . .
    O O3 0.3352(3) 0.3613(2) 0.20325(18) 0.0244(5) Uani d . 1 1 . .
    O O4 0.4037(3) 0.1239(2) 0.1927(2) 0.0307(6) Uani d . 1 1 . .
    S S1 0.64885(9) 0.32182(8) 0.49640(7) 0.02458(19) Uani d . 1 1 . .
    S S2 0.77235(10) 0.53209(8) 0.25343(7) 0.0274(2) Uani d . 1 1 . .
    S S3 0.21164(9) 0.33420(8) 0.08474(7) 0.02458(19) Uani d . 1 1 . .
    S S4 0.43771(10) 0.01195(8) 0.12109(7) 0.0277(2) Uani d . 1 1 . .
    Cl Cl1 0.75712(10) 0.22914(9) 0.28666(8) 0.0336(2) Uani d . 1 1 . .
    Cl Cl2 0.52160(10) 0.28710(9) 0.05303(7) 0.0309(2) Uani d . 1 1 . .
    C C9 0.9921(7) 1.0231(6) 0.6406(6) 0.0398(14) Uani d PU 0.654(4) 1 A 1
    H H9A 0.9881 1.0883 0.5980 0.060 Uiso calc PR 0.654(4) 1 A 1
    H H9B 1.0624 0.9710 0.6260 0.060 Uiso calc PR 0.654(4) 1 A 1
    H H9C 1.0286 1.0637 0.7211 0.060 Uiso calc PR 0.654(4) 1 A 1
    C C10 0.8550(7) 0.8235(7) 0.6883(6) 0.0366(14) Uani d PU 0.654(4) 1 A 1
    H H10A 0.7633 0.7602 0.6771 0.055 Uiso calc PR 0.654(4) 1 A 1
    H H10B 0.8980 0.8732 0.7667 0.055 Uiso calc PR 0.654(4) 1 A 1
    H H10C 0.9314 0.7805 0.6712 0.055 Uiso calc PR 0.654(4) 1 A 1
    O O5 0.7674(13) 0.8501(11) 0.4809(10) 0.055(3) Uani d PU 0.654(4) 1 A 1
    S S5 0.80493(17) 0.92523(14) 0.59820(13) 0.0339(5) Uani d PU 0.654(4) 1 A 1
    C C9A 0.875(3) 0.918(2) 0.6986(15) 0.091(6) Uani d PU 0.346(4) 1 A 2
    H H9A1 0.9033 1.0102 0.7138 0.136 Uiso calc PR 0.346(4) 1 A 2
    H H9A2 0.9515 0.8882 0.7538 0.136 Uiso calc PR 0.346(4) 1 A 2
    H H9A3 0.7741 0.8927 0.7042 0.136 Uiso calc PR 0.346(4) 1 A 2
    C C10A 0.812(2) 0.690(2) 0.5904(18) 0.113(9) Uani d PU 0.346(4) 1 A 2
    H H10D 0.7495 0.6273 0.5200 0.170 Uiso calc PR 0.346(4) 1 A 2
    H H10E 0.7535 0.6991 0.6402 0.170 Uiso calc PR 0.346(4) 1 A 2
    H H10F 0.9055 0.6622 0.6272 0.170 Uiso calc PR 0.346(4) 1 A 2
    O O5A 0.723(3) 0.870(3) 0.482(3) 0.065(6) Uani d PU 0.346(4) 1 A 2
    S S5A 0.8659(4) 0.8479(4) 0.5591(3) 0.0520(11) Uani d PU 0.346(4) 1 A 2
    Cl Cl3 0.90410(10) 0.28439(9) 0.80708(8) 0.0360(2) Uani d . 1 1 B 2
loop_
    _atom_site_aniso_label
    _atom_site_aniso_U_11
    _atom_site_aniso_U_22
    _atom_site_aniso_U_33
    _atom_site_aniso_U_12
    _atom_site_aniso_U_13
    _atom_site_aniso_U_23
    C1 0.052(2) 0.0291(18) 0.0280(18) 0.0178(17) 0.0096(17) 0.0064(14)
    C2 0.050(2) 0.038(2) 0.0191(16) 0.0157(17) 0.0100(16) 0.0019(14)
    C3 0.034(2) 0.077(4) 0.058(3) -0.007(2) -0.008(2) 0.040(3)
    C4 0.0353(19) 0.0313(18) 0.0329(18) 0.0094(15) 0.0128(16) 0.0105(15)
    C5 0.0328(18) 0.0331(19) 0.0272(17) 0.0133(15) 0.0089(15) 0.0101(14)
    C6 0.0213(17) 0.041(2) 0.0347(19) 0.0072(15) 0.0056(15) 0.0091(16)
    C7 0.039(2) 0.042(2) 0.041(2) 0.0104(18) 0.0091(18) -0.0039(18)
    C8 0.056(3) 0.0290(19) 0.044(2) 0.0157(18) 0.025(2) 0.0116(17)
    Cr1 0.0207(3) 0.0202(3) 0.0191(3) 0.00655(19) 0.0082(2) 0.00480(19)
    O1 0.0209(11) 0.0345(13) 0.0215(11) 0.0094(9) 0.0081(9) 0.0091(10)
    O2 0.0325(13) 0.0257(12) 0.0369(14) 0.0002(10) 0.0213(11) 0.0009(10)
    O3 0.0249(11) 0.0309(12) 0.0170(10) 0.0115(9) 0.0058(9) 0.0043(9)
    O4 0.0356(13) 0.0204(12) 0.0403(14) 0.0031(10) 0.0244(12) 0.0002(10)
    S1 0.0223(4) 0.0267(4) 0.0205(4) 0.0047(3) 0.0031(3) 0.0046(3)
    S2 0.0247(4) 0.0260(4) 0.0330(4) 0.0046(3) 0.0126(3) 0.0084(3)
    S3 0.0244(4) 0.0258(4) 0.0198(4) 0.0079(3) 0.0037(3) 0.0025(3)
    S4 0.0324(4) 0.0221(4) 0.0309(4) 0.0047(3) 0.0181(4) 0.0015(3)
    Cl1 0.0277(4) 0.0448(5) 0.0360(5) 0.0190(4) 0.0145(4) 0.0146(4)
    Cl2 0.0394(5) 0.0377(5) 0.0229(4) 0.0171(4) 0.0162(3) 0.0092(3)
    C9 0.042(3) 0.025(3) 0.048(4) -0.003(2) 0.019(3) 0.004(2)
    C10 0.029(3) 0.046(4) 0.049(4) 0.014(3) 0.021(3) 0.028(3)
    O5 0.065(7) 0.053(5) 0.034(4) -0.008(4) 0.014(5) 0.004(3)
    S5 0.0329(8) 0.0317(8) 0.0407(8) 0.0098(6) 0.0140(6) 0.0144(6)
    C9A 0.120(16) 0.108(17) 0.052(10) 0.057(14) 0.024(10) 0.029(11)
    C10A 0.079(14) 0.19(3) 0.091(15) 0.059(16) 0.027(12) 0.058(17)
    O5A 0.064(12) 0.068(9) 0.058(9) 0.032(8) 0.015(8) 0.007(7)
    S5A 0.048(2) 0.056(2) 0.048(2) 0.0241(16) 0.0129(17) 0.0019(15)
    Cl3 0.0319(5) 0.0401(5) 0.0301(4) 0.0062(4) 0.0083(4) 0.0013(4)
_geom_special_details
;
All s.u.'s (except the s.u. in the dihedral angle between two l.s. planes) are
estimated using the full covariance matrix. The cell s.u.'s are taken into
account individually in the estimation of s.u.'s in distances, angles and
torsion angles; correlations between s.u.'s in cell parameters are only used
when they are defined by crystal symmetry. An approximate (isotropic)
treatment of cell s.u.'s is used for estimating s.u.'s involving l.s. planes.
;
loop_
    _geom_bond_atom_site_label_1
    _geom_bond_atom_site_label_2
    _geom_bond_site_symmetry_2
    _geom_bond_distance
    _geom_bond_publ_flag
    C1 S1 . 1.774(4) ?
    C1 H1A . 0.9800 ?
    C1 H1B . 0.9800 ?
    C1 H1C . 0.9800 ?
    C2 S1 . 1.776(4) ?
    C2 H2A . 0.9800 ?
    C2 H2B . 0.9800 ?
    C2 H2C . 0.9800 ?
    C3 S2 . 1.777(4) ?
    C3 H3A . 0.9800 ?
    C3 H3B . 0.9800 ?
    C3 H3C . 0.9800 ?
    C4 S2 . 1.769(4) ?
    C4 H4A . 0.9800 ?
    C4 H4B . 0.9800 ?
    C4 H4C . 0.9800 ?
    C5 S3 . 1.776(4) ?
    C5 H5A . 0.9800 ?
    C5 H5B . 0.9800 ?
    C5 H5C . 0.9800 ?
    C6 S3 . 1.789(4) ?
    C6 H6A . 0.9800 ?
    C6 H6B . 0.9800 ?
    C6 H6C . 0.9800 ?
    C7 S4 . 1.773(4) ?
    C7 H7A . 0.9800 ?
    C7 H7B . 0.9800 ?
    C7 H7C . 0.9800 ?
    C8 S4 . 1.780(4) ?
    C8 H8A . 0.9800 ?
    C8 H8B . 0.9800 ?
    C8 H8C . 0.9800 ?
    Cr1 O2 . 1.978(2) ?
    Cr1 O4 . 1.983(2) ?
    Cr1 O1 . 1.993(2) ?
    Cr1 O3 . 1.996(2) ?
    Cr1 Cl1 . 2.3252(10) ?
    Cr1 Cl2 . 2.3302(9) ?
    O1 S1 . 1.536(2) ?
    O2 S2 . 1.539(3) ?
    O3 S3 . 1.542(2) ?
    O4 S4 . 1.543(2) ?
    C9 S5 . 1.784(6) ?
    C9 H9A . 0.9800 ?
    C9 H9B . 0.9800 ?
    C9 H9C . 0.9800 ?
    C10 S5 . 1.766(6) ?
    C10 H10A . 0.9800 ?
    C10 H10B . 0.9800 ?
    C10 H10C . 0.9800 ?
    O5 S5 . 1.494(12) ?
    C9A S5A . 1.803(18) ?
    C9A H9A1 . 0.9800 ?
    C9A H9A2 . 0.9800 ?
    C9A H9A3 . 0.9800 ?
    C10A S5A . 1.89(2) ?
    C10A H10D . 0.9800 ?
    C10A H10E . 0.9800 ?
    C10A H10F . 0.9800 ?
    O5A S5A . 1.48(2) ?
loop_
    _geom_angle_atom_site_label_1
    _geom_angle_atom_site_label_2
    _geom_angle_atom_site_label_3
    _geom_angle_site_symmetry_1
    _geom_angle_site_symmetry_3
    _geom_angle
    _geom_angle_publ_flag
    S1 C1 H1A . . 109.5 ?
    S1 C1 H1B . . 109.5 ?
    H1A C1 H1B . . 109.5 ?
    S1 C1 H1C . . 109.5 ?
    H1A C1 H1C . . 109.5 ?
    H1B C1 H1C . . 109.5 ?
    S1 C2 H2A . . 109.5 ?
    S1 C2 H2B . . 109.5 ?
    H2A C2 H2B . . 109.5 ?
    S1 C2 H2C . . 109.5 ?
    H2A C2 H2C . . 109.5 ?
    H2B C2 H2C . . 109.5 ?
    S2 C3 H3A . . 109.5 ?
    S2 C3 H3B . . 109.5 ?
    H3A C3 H3B . . 109.5 ?
    S2 C3 H3C . . 109.5 ?
    H3A C3 H3C . . 109.5 ?
    H3B C3 H3C . . 109.5 ?
    S2 C4 H4A . . 109.5 ?
    S2 C4 H4B . . 109.5 ?
    H4A C4 H4B . . 109.5 ?
    S2 C4 H4C . . 109.5 ?
    H4A C4 H4C . . 109.5 ?
    H4B C4 H4C . . 109.5 ?
    S3 C5 H5A . . 109.5 ?
    S3 C5 H5B . . 109.5 ?
    H5A C5 H5B . . 109.5 ?
    S3 C5 H5C . . 109.5 ?
    H5A C5 H5C . . 109.5 ?
    H5B C5 H5C . . 109.5 ?
    S3 C6 H6A . . 109.5 ?
    S3 C6 H6B . . 109.5 ?
    H6A C6 H6B . . 109.5 ?
    S3 C6 H6C . . 109.5 ?
    H6A C6 H6C . . 109.5 ?
    H6B C6 H6C . . 109.5 ?
    S4 C7 H7A . . 109.5 ?
    S4 C7 H7B . . 109.5 ?
    H7A C7 H7B . . 109.5 ?
    S4 C7 H7C . . 109.5 ?
    H7A C7 H7C . . 109.5 ?
    H7B C7 H7C . . 109.5 ?
    S4 C8 H8A . . 109.5 ?
    S4 C8 H8B . . 109.5 ?
    H8A C8 H8B . . 109.5 ?
    S4 C8 H8C . . 109.5 ?
    H8A C8 H8C . . 109.5 ?
    H8B C8 H8C . . 109.5 ?
    O2 Cr1 O4 . . 173.67(10) ?
    O2 Cr1 O1 . . 87.70(10) ?
    O4 Cr1 O1 . . 86.93(10) ?
    O2 Cr1 O3 . . 87.72(10) ?
    O4 Cr1 O3 . . 88.30(10) ?
    O1 Cr1 O3 . . 82.96(9) ?
    O2 Cr1 Cl1 . . 91.50(8) ?
    O4 Cr1 Cl1 . . 92.15(8) ?
    O1 Cr1 Cl1 . . 93.27(7) ?
    O3 Cr1 Cl1 . . 176.17(7) ?
    O2 Cr1 Cl2 . . 93.13(8) ?
    O4 Cr1 Cl2 . . 91.89(8) ?
    O1 Cr1 Cl2 . . 174.31(7) ?
    O3 Cr1 Cl2 . . 91.44(7) ?
    Cl1 Cr1 Cl2 . . 92.34(4) ?
    S1 O1 Cr1 . . 125.43(14) ?
    S2 O2 Cr1 . . 123.43(15) ?
    S3 O3 Cr1 . . 123.90(13) ?
    S4 O4 Cr1 . . 122.32(14) ?
    O1 S1 C1 . . 105.38(16) ?
    O1 S1 C2 . . 102.39(16) ?
    C1 S1 C2 . . 98.3(2) ?
    O2 S2 C4 . . 102.63(17) ?
    O2 S2 C3 . . 103.7(2) ?
    C4 S2 C3 . . 98.8(2) ?
    O3 S3 C5 . . 104.49(15) ?
    O3 S3 C6 . . 102.73(15) ?
    C5 S3 C6 . . 97.85(18) ?
    O4 S4 C7 . . 102.81(18) ?
    O4 S4 C8 . . 103.36(17) ?
    C7 S4 C8 . . 99.6(2) ?
    S5 C9 H9A . . 109.5 ?
    S5 C9 H9B . . 109.5 ?
    H9A C9 H9B . . 109.5 ?
    S5 C9 H9C . . 109.5 ?
    H9A C9 H9C . . 109.5 ?
    H9B C9 H9C . . 109.5 ?
    S5 C10 H10A . . 109.5 ?
    S5 C10 H10B . . 109.5 ?
    H10A C10 H10B . . 109.5 ?
    S5 C10 H10C . . 109.5 ?
    H10A C10 H10C . . 109.5 ?
    H10B C10 H10C . . 109.5 ?
    O5 S5 C10 . . 107.4(5) ?
    O5 S5 C9 . . 106.6(5) ?
    C10 S5 C9 . . 97.0(3) ?
    S5A C9A H9A1 . . 109.5 ?
    S5A C9A H9A2 . . 109.5 ?
    H9A1 C9A H9A2 . . 109.5 ?
    S5A C9A H9A3 . . 109.5 ?
    H9A1 C9A H9A3 . . 109.5 ?
    H9A2 C9A H9A3 . . 109.5 ?
    S5A C10A H10D . . 109.5 ?
    S5A C10A H10E . . 109.5 ?
    H10D C10A H10E . . 109.5 ?
    S5A C10A H10F . . 109.5 ?
    H10D C10A H10F . . 109.5 ?
    H10E C10A H10F . . 109.5 ?
    O5A S5A C9A . . 105.5(13) ?
    O5A S5A C10A . . 106.5(14) ?
    C9A S5A C10A . . 85.9(8) ?
loop_
    _geom_hbond_atom_site_label_D
    _geom_hbond_atom_site_label_H
    _geom_hbond_atom_site_label_A
    _geom_hbond_site_symmetry_A
    _geom_hbond_distance_DH
    _geom_hbond_distance_HA
    _geom_hbond_distance_DA
    _geom_hbond_angle_DHA
    C1 H1B Cl3 . 0.98 2.78 3.682(4) 154
    C2 H2C O5 2_666 0.98 2.57 3.529(14) 165
    C3 H3B Cl3 2_766 0.98 2.83 3.648(5) 142
    C4 H4B Cl3 2_766 0.98 2.79 3.616(4) 143
    C4 H4C O5 . 0.98 2.43 3.377(13) 162
    C8 H8C Cl3 2_656 0.98 2.80 3.641(5) 144
_iucr_refine_instructions_details
;
TITL bmk1106 in P -1
CELL  0.71073   9.4521  11.0048  12.9761  100.501  109.007   98.427
ZERR     2.00   0.0002   0.0003   0.0002    0.002    0.001    0.001
LATT   1
SFAC  C    H    CR   O    S    CL
UNIT  20   60   2    10   10   6
MERG   2
simu c9 > s5a
isor c9 > s5a
FMAP   2
PLAN   10
SIZE     0.20   0.20   0.20
ACTA
BOND   $H
L.S.   4
TEMP  -123.00
WGHT    0.055700    2.350300
EXTI    0.025246
FVAR       0.37051   0.65412
MOLE    1
C1    1    0.640836    0.164549    0.512425    11.00000    0.05174    0.02910 =
         0.02798    0.00642    0.00958    0.01782
AFIX 137
H1A   2    0.535939    0.125512    0.503110    11.00000   -1.50000
H1B   2    0.710952    0.165984    0.587557    11.00000   -1.50000
H1C   2    0.671192    0.115276    0.455460    11.00000   -1.50000
AFIX   0
C2    1    0.576365    0.379959    0.601422    11.00000    0.04978    0.03801 =
         0.01906    0.00191    0.00995    0.01571
AFIX 137
H2A   2    0.571908    0.468816    0.603927    11.00000   -1.50000
H2B   2    0.644066    0.373533    0.674717    11.00000   -1.50000
H2C   2    0.473128    0.329606    0.583567    11.00000   -1.50000
AFIX   0
C3    1    0.931142    0.594118    0.382025    11.00000    0.03418    0.07679 =
         0.05761    0.04030   -0.00795   -0.00708
AFIX 137
H3A   2    0.901640    0.651579    0.434541    11.00000   -1.50000
H3B   2    1.016728    0.640626    0.367829    11.00000   -1.50000
H3C   2    0.962652    0.524364    0.414641    11.00000   -1.50000
AFIX   0
C4    1    0.727892    0.676432    0.226207    11.00000    0.03526    0.03126 =
         0.03293    0.01049    0.01280    0.00943
AFIX 137
H4A   2    0.632723    0.658590    0.160643    11.00000   -1.50000
H4B   2    0.811683    0.724383    0.211106    11.00000   -1.50000
H4C   2    0.714636    0.726302    0.291786    11.00000   -1.50000
AFIX   0
C5    1    0.247465    0.473969    0.038543    11.00000    0.03278    0.03306 =
         0.02718    0.01013    0.00887    0.01331
AFIX 137
H5A   2    0.248871    0.547621    0.094501    11.00000   -1.50000
H5B   2    0.166367    0.467806   -0.033466    11.00000   -1.50000
H5C   2    0.346920    0.483591    0.029111    11.00000   -1.50000
AFIX   0
C6    1    0.044260    0.358692    0.114061    11.00000    0.02128    0.04089 =
         0.03472    0.00905    0.00560    0.00719
AFIX 137
H6A   2    0.016366    0.295654    0.152645    11.00000   -1.50000
H6B   2   -0.040742    0.349885    0.043410    11.00000   -1.50000
H6C   2    0.065464    0.443955    0.162193    11.00000   -1.50000
AFIX   0
C7    1    0.254854   -0.061754    0.016653    11.00000    0.03874    0.04150 =
         0.04108   -0.00390    0.00907    0.01039
AFIX 137
H7A   2    0.216876   -0.001704   -0.027029    11.00000   -1.50000
H7B   2    0.183210   -0.088087    0.052744    11.00000   -1.50000
H7C   2    0.263421   -0.136203   -0.033474    11.00000   -1.50000
AFIX   0
C8    1    0.456509   -0.100353    0.204891    11.00000    0.05575    0.02900 =
         0.04439    0.01165    0.02536    0.01568
AFIX 137
H8A   2    0.550326   -0.068430    0.271860    11.00000   -1.50000
H8B   2    0.462044   -0.180892    0.161115    11.00000   -1.50000
H8C   2    0.367507   -0.113555    0.227826    11.00000   -1.50000
AFIX   0
CR1   3    0.529270    0.298912    0.235966    11.00000    0.02068    0.02019 =
         0.01912    0.00480    0.00822    0.00655
O1    4    0.514701    0.311821    0.387217    11.00000    0.02085    0.03451 =
         0.02155    0.00912    0.00814    0.00937
O2    4    0.641989    0.478197    0.290178    11.00000    0.03248    0.02567 =
         0.03688    0.00093    0.02131    0.00016
O3    4    0.335227    0.361294    0.203253    11.00000    0.02486    0.03091 =
         0.01705    0.00434    0.00580    0.01150
O4    4    0.403682    0.123949    0.192747    11.00000    0.03556    0.02037 =
         0.04026    0.00024    0.02439    0.00312
S1    5    0.648849    0.321823    0.496402    11.00000    0.02227    0.02673 =
         0.02045    0.00459    0.00312    0.00471
S2    5    0.772353    0.532092    0.253435    11.00000    0.02472    0.02602 =
         0.03305    0.00835    0.01258    0.00458
S3    5    0.211640    0.334195    0.084736    11.00000    0.02436    0.02579 =
         0.01978    0.00250    0.00369    0.00791
S4    5    0.437707    0.011947    0.121093    11.00000    0.03244    0.02212 =
         0.03092    0.00151    0.01805    0.00466
CL1   6    0.757118    0.229137    0.286657    11.00000    0.02771    0.04483 =
         0.03600    0.01457    0.01450    0.01899
CL2   6    0.521597    0.287100    0.053026    11.00000    0.03938    0.03771 =
         0.02290    0.00920    0.01619    0.01708
MOLE    2
PART    1
C9    1    0.992077    1.023058    0.640610    21.00000    0.04240    0.02543 =
         0.04817    0.00412    0.01890   -0.00254
AFIX  33
H9A   2    0.988063    1.088252    0.598023    21.00000   -1.50000
H9B   2    1.062385    0.970977    0.625972    21.00000   -1.50000
H9C   2    1.028586    1.063684    0.721135    21.00000   -1.50000
AFIX   0
C10   1    0.854995    0.823471    0.688336    21.00000    0.02935    0.04599 =
         0.04891    0.02845    0.02133    0.01420
AFIX  33
H10A  2    0.763349    0.760226    0.677148    21.00000   -1.50000
H10B  2    0.898007    0.873168    0.766660    21.00000   -1.50000
H10C  2    0.931413    0.780547    0.671226    21.00000   -1.50000
AFIX   0
O5    4    0.767430    0.850058    0.480856    21.00000    0.06477    0.05273 =
         0.03421    0.00375    0.01427   -0.00818
S5    5    0.804927    0.925227    0.598196    21.00000    0.03289    0.03174 =
         0.04066    0.01441    0.01403    0.00983
PART    2
C9A   1    0.874698    0.917716    0.698649   -21.00000    0.11975    0.10819 =
         0.05217    0.02867    0.02383    0.05683
AFIX  33
H9A1  2    0.903335    1.010247    0.713800   -21.00000   -1.50000
H9A2  2    0.951464    0.888167    0.753819   -21.00000   -1.50000
H9A3  2    0.774076    0.892656    0.704165   -21.00000   -1.50000
AFIX   0
C10A  1    0.812122    0.690142    0.590378   -21.00000    0.07948    0.18597 =
         0.09147    0.05813    0.02682    0.05876
AFIX  33
H10D  2    0.749463    0.627343    0.519977   -21.00000   -1.50000
H10E  2    0.753507    0.699058    0.640187   -21.00000   -1.50000
H10F  2    0.905509    0.662192    0.627185   -21.00000   -1.50000
AFIX   0
O5A   4    0.723189    0.870172    0.481635   -21.00000    0.06376    0.06802 =
         0.05809    0.00654    0.01458    0.03167
S5A   5    0.865899    0.847939    0.559109   -21.00000    0.04751    0.05634 =
         0.04823    0.00189    0.01288    0.02406
MOLE    3
CL3   6    0.904100    0.284392    0.807080    11.00000    0.03185    0.04005 =
         0.03013    0.00129    0.00827    0.00617
HKLF 4
END
;
data_global
_journal_date_recd_electronic     2013-05-30
_journal_date_accepted     2013-06-11
_journal_name_full     'Acta Crystallographica, Section E'
_journal_year     2013
_journal_volume     69
_journal_issue      7
_journal_page_first     m395
_journal_page_last     m396
_journal_paper_category     QM
_journal_paper_doi     10.1107/S160053681301622X
_journal_coeditor_code     WM2748
_publ_contact_author_name     'Kariuki, Benson M.'
_publ_contact_author_address
;
School of Chemistry
Cardiff University, Main Building
Park Place
Cardiff CF10 3AT
Wales
;
_publ_contact_author_email     kariukib@cf.ac.uk
_publ_contact_author_fax     ?
_publ_contact_author_phone     ?
_publ_section_title
;
<i>cis</i>-Dichloridotetrakis(dimethyl sulfoxide-\k<i>O</i>)chromium(III)
chloride dimethyl sulfoxide monosolvate
;
loop_
    _publ_author_name
    _publ_author_footnote
    _publ_author_address
    'Al-Najjar, Nada A.' .
;
Department of Chemistry,
College of Science for Women,
Baghdad University,
Baghdad, Iraq
;
    'Al-Sudani, Abdul-Razak H.' .
;
Department of Chemistry,
College of Science for Women,
Baghdad University,
Baghdad, Iraq
;
    'Shanshal, Muthana A.' .
;
Department of Chemistry,
College of Science,
Baghdad University,
Baghdad, Iraq
;
    'Mousa, Falih H.' .
;
Department of Chemistry,
College of Education (Ibn Al-Haitham),
Baghdad University,
Baghdad, Iraq
;
    'Kariuki, Benson M.' .
;
School of Chemistry
Cardiff University, Main Building
Park Place
Cardiff CF10 3AT
Wales
;
