# Supplementary material for: cis-Dichlorido­tetra­kis­(dimethyl sulfoxide-κO)chromium(III) chloride dimethyl sulfoxide monosolvate
Source: Acta Crystallogr Sect E Struct Rep Online. 2013 Jun 15;69(Pt 7):m395–6. doi: 10.1107/S160053681301622X (PMC3772426; doi:10.1107/S160053681301622X)
Supplement: Supplementary file 2 [file e-69-0m395-Isup2.hkl]

#
# h,k,l, Fc-squared, Fo-squared, sigma(Fo-squared) and status flag
#
data_I
_shelx_title ' bmk1106 in P -1'
_shelx_refln_list_code          4
_shelx_F_calc_maximum      147.90
_exptl_crystal_F_000       570.00
_reflns_d_resolution_high  0.7492
 
loop_
 _symmetry_equiv_pos_as_xyz
 'x, y, z'
 '-x, -y, -z'
 
_cell_length_a     9.4521
_cell_length_b    11.0048
_cell_length_c    12.9761
_cell_angle_alpha 100.501
_cell_angle_beta  109.007
_cell_angle_gamma  98.427
 
_shelx_F_squared_multiplier     1.000
 
loop_
 _refln_index_h
 _refln_index_k
 _refln_index_l
 _refln_F_squared_calc
 _refln_F_squared_meas
 _refln_F_squared_sigma
 _refln_observed_status
   2   0   0       29.05        6.22      1.03 o
   3   0   0     4608.47     3882.06     50.47 o
   4   0   0     4140.53     4020.94    104.30 o
   5   0   0        1.79        1.46      1.46 o
   6   0   0      141.93      128.38      6.56 o
   7   0   0     2682.11     3058.25     66.26 o
   8   0   0      212.10      202.10     10.21 o
   9   0   0      957.49     1201.50     40.32 o
  10   0   0      174.61      139.28     18.96 o
 -11   1   0       23.93       11.66     18.21 o
 -10   1   0      699.74      790.85     32.19 o
  -9   1   0     1715.03     1905.41     45.68 o
  -8   1   0      729.22      783.68     21.97 o
  -7   1   0     1199.92     1342.08     27.96 o
  -6   1   0     1154.58     1146.90     27.99 o
  -5   1   0      228.51      219.85      8.03 o
  -4   1   0      134.62       91.23      4.38 o
  -3   1   0     5886.68     5387.08    103.30 o
  -2   1   0     7069.00     6725.36    247.50 o
   2   1   0     1466.68     1162.67     18.38 o
   3   1   0     1539.77     1454.24     22.18 o
   4   1   0      216.92      185.93      5.17 o
   5   1   0     1689.33     1678.02     49.32 o
   6   1   0     2338.10     2493.15     39.42 o
   7   1   0     2415.77     2722.67     58.66 o
   8   1   0     2559.57     2886.74     75.65 o
   9   1   0      689.25      715.62     41.71 o
  10   1   0      339.30      272.27     27.01 o
 -11   2   0        0.95        8.74     15.30 o
 -10   2   0      307.78      299.97     18.25 o
  -9   2   0      194.93      137.86      8.75 o
  -8   2   0      935.77      990.30     27.88 o
  -7   2   0     1674.12     1889.64     37.67 o
  -6   2   0     2810.56     3152.09     56.86 o
  -5   2   0     2110.62     2140.69     40.11 o
  -4   2   0     2611.58     2807.51     84.17 o
  -3   2   0    12662.14    12953.95    418.01 o
  -2   2   0     3544.44     3134.40     77.68 o
  -1   2   0      618.82      775.40     16.54 o
   0   2   0     5527.45     4724.01     90.75 o
   1   2   0     1616.23     1509.57     38.59 o
   2   2   0      194.31      162.33      4.73 o
   3   2   0      543.14      472.69      9.60 o
   4   2   0       46.35       74.17      4.74 o
   5   2   0     4157.50     4069.12     74.10 o
   6   2   0       71.79       68.88      4.72 o
   7   2   0      179.09      161.10     10.21 o
   8   2   0      124.01       78.74      6.56 o
   9   2   0       18.75       13.11      9.47 o
  10   2   0      130.36       61.24     14.58 o
 -11   3   0      406.09      471.68     43.08 o
 -10   3   0        1.67        0.73      9.47 o
  -9   3   0      596.82      608.52     20.48 o
  -8   3   0     3235.45     3736.91     80.56 o
  -7   3   0      301.48      292.85     12.42 o
  -6   3   0      574.79      559.74     30.03 o
  -5   3   0      188.11      145.51      8.51 o
  -4   3   0       10.51       20.12      4.37 o
  -3   3   0      377.25      302.73      9.86 o
  -2   3   0    13573.81    14393.59    272.61 o
  -1   3   0      454.22      529.75     16.19 o
   0   3   0    10445.23    10081.60    383.87 o
   1   3   0    16807.96    16060.02    364.39 o
   2   3   0     3654.44     3640.50    118.17 o
   3   3   0     1427.58     1259.25     26.34 o
   4   3   0     1315.37     1351.21     24.09 o
   5   3   0     3166.54     3241.85     65.25 o
   6   3   0      592.02      602.30     13.71 o
   7   3   0      271.21      244.97      9.29 o
   8   3   0      170.12      175.76     13.86 o
   9   3   0        1.49       -8.01     28.41 o
  10   3   0       26.49       26.96     21.13 o
 -11   4   0        6.27       18.21     13.84 o
 -10   4   0      108.86       90.39     12.39 o
  -9   4   0      420.94      416.39     20.45 o
  -8   4   0     2357.83     2661.81     62.25 o
  -7   4   0      313.53      349.73     18.62 o
  -6   4   0      379.75      358.28     32.53 o
  -5   4   0     1200.70     1252.78     32.08 o
  -4   4   0     1623.88     1738.18     39.84 o
  -3   4   0     7774.04     7492.69    144.48 o
  -2   4   0      405.66      320.08      9.58 o
  -1   4   0      571.32      504.23     14.34 o
   0   4   0      607.21      622.86     16.20 o
   1   4   0       74.33       37.19      2.97 o
   2   4   0       73.01       96.81      5.91 o
   3   4   0      205.18      214.60      9.77 o
   4   4   0     1201.69     1195.26     36.12 o
   5   4   0        5.74        5.62      1.75 o
   6   4   0     2040.60     2129.95     52.91 o
   7   4   0       55.52       51.98      4.88 o
   8   4   0      246.98      258.28     15.32 o
   9   4   0     1162.74     1324.30    153.30 o
 -11   5   0      200.60      200.55     23.34 o
 -10   5   0      164.13      185.94     14.58 o
  -9   5   0       53.20       34.25      8.02 o
  -8   5   0      213.49      181.92     20.06 o
  -7   5   0     3156.83     3463.59     98.17 o
  -6   5   0      444.18      442.76     34.74 o
  -5   5   0      279.75      261.20     11.41 o
  -4   5   0     1291.14     1305.88     33.90 o
  -3   5   0     3128.95     3040.70     65.67 o
  -2   5   0     1613.26     1527.95     56.56 o
  -1   5   0      449.22      424.60     12.17 o
   0   5   0    10551.06     9883.98    192.40 o
   1   5   0     4594.62     4465.69     94.29 o
   2   5   0        1.13        7.77      2.91 o
   3   5   0     1021.46     1048.01     31.69 o
   4   5   0      128.45      128.23      9.12 o
   5   5   0      793.71      763.78     19.21 o
   6   5   0      506.38      554.22     21.93 o
   7   5   0      709.59      799.99     31.47 o
   8   5   0      113.39       89.66     11.66 o
   9   5   0        6.57        8.01      8.74 o
 -11   6   0      260.80      224.69     23.34 o
 -10   6   0     1252.14     1520.70     47.71 o
  -9   6   0      621.98      550.73     29.26 o
  -8   6   0     1249.99     1352.07     48.50 o
  -7   6   0     1522.41     1601.99     57.11 o
  -6   6   0      399.14      393.90     15.45 o
  -5   6   0       37.44       25.64      4.71 o
  -4   6   0       70.23       48.04      6.93 o
  -3   6   0     6561.74     6645.88    392.24 o
  -2   6   0      328.89      338.85     14.99 o
  -1   6   0     1657.40     1707.01     35.18 o
   0   6   0     3611.23     3720.58     79.73 o
   1   6   0      705.87      664.65     19.82 o
   2   6   0      210.72      199.54      7.18 o
   3   6   0     2461.58     2555.85     67.92 o
   4   6   0       14.87        7.29      3.09 o
   5   6   0      104.89       93.32      8.02 o
   6   6   0     1176.54     1345.33     42.59 o
   7   6   0     1374.67     1612.20     52.91 o
   8   6   0      464.82      486.49     24.84 o
   9   6   0       25.03       18.21      6.56 o
 -11   7   0       39.43       10.20      8.01 o
 -10   7   0      839.92     1068.81     41.00 o
  -9   7   0      203.68      179.43     17.51 o
  -8   7   0       34.49       18.22      6.56 o
  -7   7   0      145.46      118.86     14.58 o
  -6   7   0      225.42      215.28     17.51 o
  -5   7   0       74.14       87.85     12.03 o
  -4   7   0      891.34      924.17     38.92 o
  -3   7   0     5825.21     6254.73    277.84 o
  -2   7   0    12062.40    12517.40    435.63 o
  -1   7   0      278.58      268.17     14.61 o
   0   7   0      832.05      791.45     23.82 o
   1   7   0     2883.59     2971.16     74.80 o
   2   7   0     1130.20     1099.44     24.65 o
   3   7   0       60.33       53.93     11.66 o
   4   7   0      399.56      403.32     25.57 o
   5   7   0     2670.99     3105.91     86.81 o
   6   7   0       29.81       31.33      8.01 o
   7   7   0      442.05      498.87     27.76 o
   8   7   0        5.37        1.46      5.10 o
 -11   8   0     1031.22     1276.84    102.56 o
 -10   8   0        5.80       -7.28     27.68 o
  -9   8   0       35.11       41.53     10.93 o
  -8   8   0      518.28      513.10     29.24 o
  -7   8   0      182.24      147.33     13.86 o
  -6   8   0     1008.84     1063.43     40.36 o
  -5   8   0       33.81       45.90      8.02 o
  -4   8   0        0.05        3.64      5.10 o
  -3   8   0      710.48      703.55     23.08 o
  -2   8   0      409.49      434.73     31.07 o
  -1   8   0      176.01      156.18     15.69 o
   0   8   0      405.36      378.33     31.80 o
   1   8   0      725.15      683.82     87.21 o
   2   8   0      310.42      282.04     13.14 o
   3   8   0      123.71      148.74     15.31 o
   4   8   0      444.69      470.58     29.96 o
   5   8   0      687.98      749.30     29.27 o
   6   8   0      237.18      213.02     15.32 o
   7   8   0      436.11      476.88     26.29 o
   8   8   0      421.88      435.16     25.55 o
 -10   9   0      166.49      158.22     19.69 o
  -9   9   0     1085.79     1169.35     98.24 o
  -8   9   0      850.83      873.67     41.74 o
  -7   9   0      136.43      118.12     13.12 o
  -6   9   0     1133.76     1199.71     44.79 o
  -5   9   0     3028.33     3301.91     98.28 o
  -4   9   0       26.48       30.60      7.29 o
  -3   9   0     1000.82     1064.09     30.42 o
  -2   9   0     2055.27     2130.04     50.21 o
  -1   9   0      248.45      210.19     19.71 o
   0   9   0      100.41       76.48      9.63 o
   1   9   0      768.07      695.90     60.08 o
   2   9   0       47.38       46.04      4.88 o
   3   9   0       17.20       10.93      7.29 o
   4   9   0      306.83      286.86     31.39 o
   5   9   0        3.84        0.73      4.37 o
   6   9   0       19.17        8.01      5.10 o
   7   9   0       52.06       24.05      8.74 o
 -10  10   0       60.46       22.59     10.93 o
  -9  10   0      273.14      243.69     22.62 o
  -8  10   0        0.00       -1.46      6.56 o
  -7  10   0       41.29       40.08      9.47 o
  -6  10   0       92.38       58.31     11.66 o
  -5  10   0      190.73      170.68     14.59 o
  -4  10   0        0.31       -2.91      5.10 o
  -3  10   0       54.02       34.16      6.89 o
  -2  10   0     1642.51     1780.47     59.08 o
  -1  10   0     1714.57     1672.62     56.59 o
   0  10   0      403.36      359.70     33.61 o
   1  10   0      493.50      481.69     21.93 o
   2  10   0     1652.42     1694.60     75.86 o
   3  10   0     1267.11     1295.38     61.68 o
   4  10   0       74.23       33.52     10.93 o
   5  10   0      440.76      463.76     31.40 o
   6  10   0      202.86      180.13     17.50 o
  -9  11   0        2.15       23.31     24.77 o
  -8  11   0       33.53       32.06     12.39 o
  -7  11   0      223.54      215.91     18.24 o
  -6  11   0      105.26       84.56     10.93 o
  -5  11   0       61.57       80.89     15.30 o
  -4  11   0       66.71       94.01     12.39 o
  -3  11   0      391.88      460.13     24.10 o
  -2  11   0       12.08       26.23     15.30 o
  -1  11   0        8.17        7.28      8.01 o
   0  11   0        0.05        6.56      5.83 o
   1  11   0       85.15      104.23     17.49 o
   2  11   0      306.15      270.04     24.08 o
   3  11   0        0.22       -0.73      5.10 o
   4  11   0       42.38       15.30     10.93 o
   5  11   0        4.20       -0.73      5.83 o
  -8  12   0      222.64      188.17     22.61 o
  -7  12   0       60.21       22.59     21.13 o
  -6  12   0        0.44        1.46     10.20 o
  -5  12   0      488.30      548.69     29.22 o
  -4  12   0      195.30      205.67     23.34 o
  -3  12   0      395.49      460.06     35.05 o
  -2  12   0     1672.88     1977.00     88.32 o
  -1  12   0      218.88      209.35     22.61 o
   0  12   0       47.73       32.06     13.12 o
   1  12   0        9.87       16.03     10.20 o
   2  12   0        1.89        2.19      8.01 o
   3  12   0        2.97       -7.28      8.01 o
   4  12   0       33.75       16.76     16.03 o
  -7  13   0       15.17       52.45     16.76 o
  -6  13   0      246.52      247.29     23.34 o
  -5  13   0      779.11      905.85     43.90 o
  -4  13   0       39.94       53.19     17.49 o
  -3  13   0      134.92      141.43     21.87 o
  -2  13   0       60.49       62.67     13.85 o
  -1  13   0       22.93       24.04     12.39 o
   0  13   0      488.06      510.62     43.10 o
   1  13   0      360.78      316.79     32.85 o
  -5  14   0      523.79      566.16     48.95 o
  -4  14   0      128.27      126.11     23.33 o
  -3  14   0       23.99       18.94     15.30 o
  -2  14   0      216.46      177.23     24.07 o
  -1  14   0      106.24      115.89     21.14 o
   0  14   0        4.60        5.10     12.38 o
   0 -14   1      393.02      338.00     38.69 o
   1 -14   1      835.61      885.52     61.47 o
   2 -14   1       44.87       17.49     11.66 o
   3 -14   1        6.71       -8.74     10.93 o
   4 -14   1       47.14       56.11     15.30 o
   5 -14   1      154.85       90.40     19.68 o
  -3 -13   1       19.67       44.44     16.03 o
  -2 -13   1       73.40       69.23     22.59 o
  -1 -13   1      300.37      260.51     27.73 o
   0 -13   1      247.85      292.53     32.10 o
   1 -13   1     1120.63     1093.27     49.13 o
   2 -13   1       29.51       33.51     13.84 o
   3 -13   1        6.67        5.10     13.84 o
   4 -13   1      522.28      533.39     31.42 o
   5 -13   1      278.54      279.44     23.35 o
   6 -13   1       97.88      103.50     18.22 o
   7 -13   1      179.47      156.77     35.73 o
  -4 -12   1       52.76       37.89     13.12 o
  -3 -12   1       17.94       18.94     13.84 o
  -2 -12   1      231.51      238.53     26.26 o
  -1 -12   1      225.18      228.32     24.07 o
   0 -12   1      212.61      236.33     18.24 o
   1 -12   1        8.92       -1.46      7.28 o
   2 -12   1        7.96       -2.91      7.28 o
   3 -12   1       85.41       53.93     13.85 o
   4 -12   1      217.05      243.63     21.88 o
   5 -12   1       55.29       64.85     13.85 o
   6 -12   1      122.43      119.55     16.04 o
   7 -12   1        1.27        2.91      9.47 o
   8 -12   1       32.36        7.29      8.74 o
  -5 -11   1      111.05       62.69     10.93 o
  -4 -11   1       14.11       -2.19     10.93 o
  -3 -11   1       61.00       52.47     13.12 o
  -2 -11   1      886.89      909.81     50.54 o
  -1 -11   1      872.96      926.73     33.70 o
   0 -11   1      414.90      399.57     21.91 o
   1 -11   1     2628.56     2815.48    120.09 o
   2 -11   1     1462.78     1697.89     80.19 o
   3 -11   1       45.26       83.07     11.66 o
   4 -11   1       10.61        2.19      8.74 o
   5 -11   1      979.21     1135.46     42.52 o
   6 -11   1      443.34      433.16     25.57 o
   7 -11   1       12.44       -2.19      6.56 o
   8 -11   1      499.57      466.09     32.14 o
   9 -11   1      236.56       90.45     33.55 o
  -6 -10   1      276.68      294.76     21.89 o
  -5 -10   1        0.60       -5.10      5.83 o
  -4 -10   1      305.06      293.40     27.00 o
  -3 -10   1      453.69      457.36     37.99 o
  -2 -10   1      121.91      115.19      9.48 o
  -1 -10   1      756.70      820.22     30.03 o
   0 -10   1      706.13      649.44     27.82 o
   1 -10   1      102.83       89.39     12.00 o
   2 -10   1       28.45       39.34      8.01 o
   3 -10   1      167.88      169.21     15.32 o
   4 -10   1       72.27       61.95     12.39 o
   5 -10   1       39.36       26.96      8.74 o
   6 -10   1      921.34     1084.62     43.24 o
   7 -10   1      766.17      840.28     37.33 o
   8 -10   1      386.57      370.18     26.28 o
   9 -10   1      754.00      773.28     50.48 o
  -7  -9   1      396.06      394.24     25.55 o
  -6  -9   1      223.25      165.58     13.86 o
  -5  -9   1       63.74       28.42      6.56 o
  -4  -9   1      620.52      618.82     37.30 o
  -3  -9   1      435.67      457.41     27.77 o
  -2  -9   1     1013.99     1112.30     30.79 o
  -1  -9   1        0.94        4.86      5.83 o
   0  -9   1       62.74       53.05     17.86 o
   1  -9   1     1149.26     1191.92     42.21 o
   2  -9   1        4.14        2.37      3.75 o
   3  -9   1      101.64      117.83     40.10 o
   4  -9   1      682.46      609.24     29.29 o
   5  -9   1     1501.21     1559.76     53.76 o
   6  -9   1      381.09      378.34     20.45 o
   7  -9   1        1.53        7.28      6.56 o
   8  -9   1      300.23      256.89     20.43 o
   9  -9   1       13.91       -6.56      6.56 o
  10  -9   1       21.61       11.66     26.96 o
  -8  -8   1      255.60      258.24     18.97 o
  -7  -8   1      134.63      101.34     11.66 o
  -6  -8   1        1.03        2.19      5.10 o
  -5  -8   1      358.26      334.43     21.91 o
  -4  -8   1       11.12       13.11      7.29 o
  -3  -8   1       49.64       48.10      3.64 o
  -2  -8   1       22.66       21.08      5.46 o
  -1  -8   1      425.96      385.69     15.80 o
   0  -8   1      218.51      189.77     13.42 o
   1  -8   1     4598.89     4808.10    143.29 o
   2  -8   1     2344.07     2367.87     49.35 o
   3  -8   1     1468.22     1615.75     48.32 o
   4  -8   1      218.70      241.56     15.33 o
   5  -8   1      522.48      490.80     22.67 o
   6  -8   1     1765.90     1962.77     61.98 o
   7  -8   1      206.40      181.64     16.05 o
   8  -8   1      224.78      194.05     16.78 o
   9  -8   1      323.30      323.34     21.90 o
  10  -8   1        3.37       -5.10     12.38 o
  -9  -7   1       85.79       74.34     13.85 o
  -8  -7   1       43.09       73.59     11.66 o
  -7  -7   1      644.08      694.06     28.52 o
  -6  -7   1       24.37        2.19      3.64 o
  -5  -7   1      143.72      165.53     12.40 o
  -4  -7   1       11.91       -0.73      5.10 o
  -3  -7   1      686.35      685.77     20.51 o
  -2  -7   1     5652.27     5895.34    217.65 o
  -1  -7   1     3634.73     3742.38     67.82 o
   0  -7   1      573.17      577.62     26.74 o
   1  -7   1      836.37      803.43     20.78 o
   2  -7   1     1812.03     1877.28     49.32 o
   3  -7   1     1590.67     1621.31     80.25 o
   4  -7   1      342.56      277.40     15.94 o
   5  -7   1      566.88      578.27     19.69 o
   6  -7   1      815.17      817.16     26.01 o
   7  -7   1     2098.27     2422.29     76.90 o
   8  -7   1     1938.84     2184.00     70.09 o
   9  -7   1      107.25       64.15     11.66 o
  10  -7   1       48.07       14.57      9.47 o
  11  -7   1      723.93      651.63     63.63 o
  -9  -6   1      160.92      199.78     18.96 o
  -8  -6   1       82.33       64.14      9.47 o
  -7  -6   1       46.27       40.08      8.74 o
  -6  -6   1      593.34      627.64     26.33 o
  -5  -6   1      251.14      243.05     11.68 o
  -4  -6   1      340.84      298.89     13.83 o
  -3  -6   1      652.43      682.73     17.53 o
  -2  -6   1     3727.35     3536.38     72.14 o
  -1  -6   1     3831.24     3759.80     68.83 o
   0  -6   1       71.02       54.01      5.08 o
   1  -6   1     3639.02     3536.67     65.68 o
   2  -6   1     4463.22     4441.54    161.45 o
   3  -6   1      138.38      107.41      5.92 o
   4  -6   1      115.98      116.05      7.53 o
   5  -6   1     2279.74     2433.39     68.02 o
   6  -6   1     5558.01     6063.13    129.26 o
   7  -6   1       77.39       71.18     13.12 o
   8  -6   1      836.81      875.52     35.17 o
   9  -6   1      587.82      643.44     24.86 o
  10  -6   1       41.80       27.69     13.84 o
  11  -6   1       10.40       -7.28     10.93 o
 -10  -5   1      335.48      150.34     36.49 o
  -9  -5   1      183.98      190.33     16.77 o
  -8  -5   1      752.76      865.13     33.67 o
  -7  -5   1     1910.86     2201.41     64.94 o
  -6  -5   1       35.59       29.97      5.10 o
  -5  -5   1      260.77      236.64      7.47 o
  -4  -5   1     1322.57     1401.14     29.12 o
  -3  -5   1     1043.80      983.98     28.35 o
  -2  -5   1     2976.27     2860.27    104.40 o
  -1  -5   1       15.09       12.60      2.28 o
   0  -5   1      808.55      838.82     22.10 o
   1  -5   1     3285.69     3373.93     98.63 o
   2  -5   1     2459.98     2446.48     45.71 o
   3  -5   1        1.90        1.46      4.37 o
   4  -5   1      315.97      317.70     12.06 o
   5  -5   1       16.07       21.93     12.02 o
   6  -5   1      148.99      121.11      7.68 o
   7  -5   1     1012.59      997.73     29.28 o
   8  -5   1      559.51      552.44     21.65 o
   9  -5   1      574.17      554.22     22.67 o
  10  -5   1       15.91        2.91     10.20 o
  11  -5   1        3.00       17.48     11.66 o
 -10  -4   1      194.31       54.69     32.82 o
  -9  -4   1       73.29       64.43      8.48 o
  -8  -4   1       48.73       32.79      7.29 o
  -7  -4   1      233.64      237.77     10.22 o
  -6  -4   1      304.97      310.92      9.77 o
  -5  -4   1        0.35        4.29      2.28 o
  -4  -4   1     1969.67     1949.25     33.19 o
  -3  -4   1     1372.31     1444.02     31.91 o
  -2  -4   1     5121.83     4492.25    215.79 o
  -1  -4   1    19059.68    20422.56    674.88 o
   0  -4   1     7859.50     7097.20    120.10 o
   1  -4   1      250.69      215.60     13.90 o
   2  -4   1      114.11      113.54     18.61 o
   3  -4   1     8181.73     7940.49    159.75 o
   4  -4   1      768.66      721.95     19.56 o
   5  -4   1      159.86      172.85      9.45 o
   6  -4   1     2952.89     2958.66     76.63 o
   7  -4   1      140.97      120.78     10.38 o
   8  -4   1      798.18      846.93     23.44 o
   9  -4   1      743.33      848.40     32.94 o
  10  -4   1      185.45      199.09     16.04 o
  11  -4   1        4.53        9.47     14.57 o
 -10  -3   1     1288.83     1423.05     82.93 o
  -9  -3   1      109.62       41.55     21.14 o
  -8  -3   1      764.26      811.66     31.49 o
  -7  -3   1      117.91      106.08      9.11 o
  -6  -3   1     1064.52     1116.71     22.05 o
  -5  -3   1        0.79        7.09      2.91 o
  -4  -3   1      678.31      669.23     23.49 o
  -3  -3   1     3078.73     2888.59     51.25 o
  -2  -3   1      457.13      362.81      8.55 o
  -1  -3   1    10982.84     9819.93    385.48 o
   0  -3   1      263.86      297.25      8.02 o
   1  -3   1      453.67      481.86     11.70 o
   2  -3   1     1823.09     1864.64     69.30 o
   3  -3   1     2943.92     2806.77     72.68 o
   4  -3   1     3399.38     3521.44    125.31 o
   5  -3   1      139.92      114.56     16.05 o
   6  -3   1     3965.28     4152.51     75.70 o
   7  -3   1     1288.17     1349.94     32.39 o
   8  -3   1      262.74      249.61     10.95 o
   9  -3   1      465.06      489.56     24.11 o
  10  -3   1       39.85       57.56     17.49 o
  11  -3   1      254.10      241.47     25.53 o
 -10  -2   1      291.83      224.03     25.54 o
  -9  -2   1      516.08      526.97     35.08 o
  -8  -2   1        5.20       14.57      6.56 o
  -7  -2   1     2463.30     2677.32     42.80 o
  -6  -2   1     2759.72     3016.45    109.37 o
  -5  -2   1     2683.68     2783.60     45.21 o
  -4  -2   1     7839.23     7447.19    168.82 o
  -3  -2   1        1.91       20.83      4.01 o
  -2  -2   1    11929.20    11356.16    483.36 o
  -1  -2   1     7848.25     6990.40    263.99 o
   0  -2   1      191.67      121.13      3.86 o
   1  -2   1     2057.25     2053.01     38.89 o
   2  -2   1      886.00      968.54     23.02 o
   3  -2   1     3537.95     3237.53     77.11 o
   4  -2   1      236.04      252.65      8.51 o
   5  -2   1      173.48      180.27      6.57 o
   6  -2   1      849.18      835.56     19.09 o
   7  -2   1       20.07       32.06      4.37 o
   8  -2   1      255.54      249.60     10.22 o
   9  -2   1      381.79      334.47     18.99 o
  10  -2   1       74.75       77.25     15.30 o
  11  -2   1        0.24      -13.11     13.11 o
 -10  -1   1      815.12      882.15     55.64 o
  -9  -1   1       46.84       33.52      8.74 o
  -8  -1   1        0.09       -3.64      3.64 o
  -7  -1   1        8.06        5.83      3.64 o
  -6  -1   1      457.11      473.81     15.36 o
  -5  -1   1     1649.65     1613.63     25.41 o
  -4  -1   1      343.53      380.41      8.01 o
  -3  -1   1        8.23        9.12      1.03 o
  -2  -1   1     6299.98     5205.58    122.14 o
  -1  -1   1     8290.50     9034.90    205.88 o
   2  -1   1      206.43      196.82      6.96 o
   3  -1   1     2767.77     2681.55     47.29 o
   4  -1   1     6111.00     5669.03     95.11 o
   5  -1   1     1416.67     1550.44     30.33 o
   6  -1   1     2233.56     2331.52     44.61 o
   7  -1   1       90.77       88.21      5.83 o
   8  -1   1       80.33       62.68      5.83 o
   9  -1   1        2.39        1.46      5.10 o
  10  -1   1      110.36       92.58     22.60 o
  11  -1   1      112.69      111.52     20.41 o
 -10   0   1      454.20      422.96     33.60 o
  -9   0   1     1319.18     1556.63     51.45 o
  -8   0   1      150.86      123.98      8.02 o
  -7   0   1        8.65        6.56      2.19 o
  -6   0   1      251.27      252.67      8.76 o
  -5   0   1     2289.09     2225.14     42.63 o
  -4   0   1     3010.14     2929.24     51.70 o
  -3   0   1      724.34      672.97     12.74 o
  -2   0   1     3502.93     2871.76     65.29 o
   0   0   1        4.54        0.00      0.52 o
   1   0   1      346.66      320.31     14.76 o
   2   0   1        0.01        3.11      0.65 o
   3   0   1    10745.67    10428.87    183.59 o
   4   0   1      671.57      649.60     17.64 o
   5   0   1     1167.22     1209.48     22.62 o
   6   0   1      869.13      912.62     20.56 o
   7   0   1      121.23       90.42      5.83 o
   8   0   1      770.12      868.67     25.64 o
   9   0   1     1608.58     1915.05     65.50 o
 -10   1   1      166.80      142.93     13.13 o
  -9   1   1      105.92       74.36     10.21 o
  -8   1   1      945.02     1043.33     28.61 o
  -7   1   1      884.04     1004.88     22.75 o
  -6   1   1        1.36        0.73      1.46 o
  -5   1   1       43.83       58.31      3.64 o
  -4   1   1    10741.43    10668.37    534.70 o
  -3   1   1     4869.86     4604.33    109.78 o
  -2   1   1     2026.00     2138.03     56.04 o
   1   1   1     2697.41     2389.38     97.01 o
   2   1   1     8149.19     7357.91    109.18 o
   3   1   1     2275.30     2008.60     30.08 o
   4   1   1     1262.44     1155.65     19.35 o
   5   1   1      185.81      190.18      5.68 o
   6   1   1     3038.98     3232.42     53.43 o
   7   1   1      297.69      285.01     26.28 o
   8   1   1       22.01        5.83      4.37 o
   9   1   1       59.96       40.08      9.47 o
 -11   2   1       11.59       -2.91     13.11 o
 -10   2   1     1933.25     2441.93     74.47 o
  -9   2   1      692.29      745.11     28.55 o
  -8   2   1       95.63       93.31      6.56 o
  -7   2   1      453.11      462.20     13.16 o
  -6   2   1     1168.11     1220.41     25.79 o
  -5   2   1     2028.70     2001.23     56.43 o
  -4   2   1      328.59      350.50     24.52 o
  -3   2   1     2454.05     2281.96     59.70 o
  -2   2   1     2136.37     2182.67     58.36 o
  -1   2   1    21875.88    25106.83   1423.96 o
   0   2   1      198.22      134.89      5.18 o
   1   2   1       15.44       23.15      7.65 o
   2   2   1     2869.02     2528.96     51.26 o
   3   2   1      159.50      173.09      5.53 o
   4   2   1     1532.02     1490.35     29.51 o
   5   2   1     2546.40     2660.17     56.33 o
   6   2   1     4465.59     4771.04    152.57 o
   7   2   1      294.35      331.61     11.09 o
   8   2   1       68.57       58.96     12.39 o
   9   2   1       69.46       31.34     11.66 o
 -11   3   1      466.30      545.64     41.64 o
 -10   3   1      199.70      247.26     16.78 o
  -9   3   1        6.39        8.74      4.37 o
  -8   3   1       20.19       16.76      3.64 o
  -7   3   1      484.43      528.92     20.48 o
  -6   3   1       68.12       87.02     23.33 o
  -5   3   1       52.62       45.77      5.15 o
  -4   3   1     9863.39    10063.06    273.29 o
  -3   3   1     3391.10     3224.16     79.82 o
  -2   3   1        7.26       16.75     12.02 o
  -1   3   1      116.91       87.82      3.85 o
   0   3   1     7082.67     6685.73    143.43 o
   1   3   1     3759.28     3405.90     83.30 o
   2   3   1       32.65       17.65      2.55 o
   3   3   1     4072.42     3819.61     55.38 o
   4   3   1     3826.21     3746.59     95.74 o
   5   3   1       10.15       13.15      2.58 o
   6   3   1      934.96      949.89     19.18 o
   7   3   1      120.15      110.17      6.70 o
   8   3   1      151.34      146.37     29.90 o
   9   3   1      308.80      294.03     61.67 o
 -11   4   1       19.58       36.43     14.57 o
 -10   4   1        0.62       -3.64      4.37 o
  -9   4   1      524.20      542.45     23.39 o
  -8   4   1      439.78      386.36     37.64 o
  -7   4   1      847.60      838.13     64.19 o
  -6   4   1      832.79      821.58     27.74 o
  -5   4   1     2656.66     2572.40     65.87 o
  -4   4   1      255.70      241.17     31.06 o
  -3   4   1     3234.89     2928.18     63.39 o
  -2   4   1       29.72       45.67      7.65 o
  -1   4   1      573.95      612.04     14.29 o
   0   4   1        3.47       12.26      6.56 o
   1   4   1     3637.74     3375.21     82.25 o
   2   4   1      342.27      386.53     13.18 o
   3   4   1        1.37        5.10      2.06 o
   4   4   1     3478.29     3644.99     66.25 o
   5   4   1        9.68        7.88      2.80 o
   6   4   1      257.47      264.60      7.03 o
   7   4   1      333.70      377.47     18.98 o
   8   4   1        0.10        3.64      5.83 o
   9   4   1       74.96       62.86     13.12 o
 -11   5   1        5.69       -2.91      7.28 o
 -10   5   1       25.19       14.57      6.56 o
  -9   5   1     1436.32     1681.23     52.95 o
  -8   5   1       57.43       57.57     14.58 o
  -7   5   1      269.48      181.12     18.98 o
  -6   5   1     1299.49     1352.99     49.37 o
  -5   5   1     1414.15     1420.81     35.77 o
  -4   5   1     3104.91     3130.93     66.47 o
  -3   5   1      975.43      853.22     29.86 o
  -2   5   1     1486.05     1328.64     46.78 o
  -1   5   1      231.07      243.96     16.81 o
   0   5   1       46.07       56.08      8.02 o
   1   5   1      819.63      771.43     23.39 o
   2   5   1      443.96      426.76     15.53 o
   3   5   1        9.36       10.12      7.29 o
   4   5   1        2.13        2.19      3.28 o
   5   5   1       78.34       71.24     15.31 o
   6   5   1     1515.01     1598.12    164.92 o
   7   5   1      475.71      573.61     27.04 o
   8   5   1       78.27       74.34     10.93 o
   9   5   1       50.85       46.63      9.47 o
 -11   6   1        5.83        2.91      9.47 o
 -10   6   1      621.71      728.29     29.25 o
  -9   6   1       68.00       40.81      9.47 o
  -8   6   1      494.01      468.58     23.39 o
  -7   6   1      129.26      121.77     11.67 o
  -6   6   1        0.36       -0.99      2.80 o
  -5   6   1     1638.39     1657.44     53.24 o
  -4   6   1      182.58      170.46     21.53 o
  -3   6   1      817.06      778.08     18.96 o
  -2   6   1     2827.31     2863.18     55.25 o
  -1   6   1      933.32      953.86     24.92 o
   0   6   1        2.75        2.55      2.96 o
   1   6   1     1594.84     1663.07     46.64 o
   2   6   1     1099.91     1099.25     32.74 o
   3   6   1     1468.97     1473.71     52.38 o
   4   6   1      899.88      933.60     25.51 o
   5   6   1       86.06       82.37      8.75 o
   6   6   1      264.68      311.60     18.97 o
   7   6   1       24.88       29.87      7.29 o
   8   6   1      188.31      184.50     15.31 o
   9   6   1       21.69       32.78     21.13 o
 -11   7   1      375.70      405.88     24.82 o
 -10   7   1      275.09      276.54     26.27 o
  -9   7   1        3.79       -1.46      8.01 o
  -8   7   1        1.71       -3.64      5.83 o
  -7   7   1     1136.11     1183.34     41.87 o
  -6   7   1        2.22        8.74      6.56 o
  -5   7   1        7.40        2.19      5.10 o
  -4   7   1      661.47      596.83     19.93 o
  -3   7   1        0.09        0.85      2.96 o
  -2   7   1      281.20      272.83     10.85 o
  -1   7   1     1128.80      964.03     26.57 o
   0   7   1       19.30       20.04      7.29 o
   1   7   1      808.22      787.29     22.89 o
   2   7   1       34.48       24.05      6.56 o
   3   7   1       46.02       35.71      8.74 o
   4   7   1       13.48       14.57      8.01 o
   5   7   1      163.62      174.29     13.86 o
   6   7   1      569.47      642.62     26.32 o
   7   7   1      353.18      429.23     26.28 o
   8   7   1       53.35       24.77      8.02 o
 -11   8   1       37.33        6.56     11.66 o
 -10   8   1       63.52       60.48     15.30 o
  -9   8   1        0.62       -5.83      8.01 o
  -8   8   1       68.03       77.25     13.12 o
  -7   8   1       28.06       19.67      8.74 o
  -6   8   1      575.27      602.82     27.80 o
  -5   8   1      426.68      431.24     21.93 o
  -4   8   1     2529.68     2612.26     72.87 o
  -3   8   1     4292.99     4726.43    101.56 o
  -2   8   1     2460.32     2558.99     60.28 o
  -1   8   1        1.80        5.90      4.71 o
   0   8   1      161.65      152.00     11.87 o
   1   8   1     1198.97     1285.69     39.72 o
   2   8   1      248.46      216.11     15.33 o
   3   8   1        0.18       -2.91      2.91 o
   4   8   1      223.10      226.16     23.35 o
   5   8   1       41.71       21.13      6.56 o
   6   8   1      379.63      394.26     21.90 o
   7   8   1      279.59      268.50     17.51 o
 -10   9   1       33.46       10.93     10.20 o
  -9   9   1        4.70       22.58     11.66 o
  -8   9   1      225.92      208.63     17.51 o
  -7   9   1      628.74      649.57     32.19 o
  -6   9   1       13.74       18.21      8.01 o
  -5   9   1     1769.33     1849.04     59.77 o
  -4   9   1       70.07       46.65      9.47 o
  -3   9   1      279.50      247.22     45.26 o
  -2   9   1      366.50      349.16     29.59 o
  -1   9   1       12.74       11.71      6.92 o
   0   9   1      156.77      111.98     11.01 o
   1   9   1        7.51        8.26      3.40 o
   2   9   1      128.18      101.61     11.15 o
   3   9   1     1783.79     1832.49     75.92 o
   4   9   1     1796.49     2024.53     87.67 o
   5   9   1        0.54        4.37      5.10 o
   6   9   1       10.77       10.20      7.29 o
   7   9   1      207.69      199.09     24.07 o
 -10  10   1       96.32       60.49     16.03 o
  -9  10   1      509.81      508.49     33.61 o
  -8  10   1      124.38      121.01     14.58 o
  -7  10   1        2.12        2.91      8.01 o
  -6  10   1     1538.41     1715.88     59.60 o
  -5  10   1      203.05      171.42     14.59 o
  -4  10   1      398.53      411.27     21.91 o
  -3  10   1        0.27       -0.23      6.92 o
  -2  10   1      618.95      597.06     35.12 o
  -1  10   1      137.43      153.13     18.23 o
   0  10   1      155.87      133.14     29.90 o
   1  10   1      854.54      869.14     89.39 o
   2  10   1      184.34      207.13     21.15 o
   3  10   1        9.04        2.19      8.74 o
   5  10   1       53.11       20.40      8.74 o
   6  10   1       20.85       13.84      8.74 o
  -9  11   1      154.52      128.32     48.85 o
  -8  11   1      139.37       92.59     14.58 o
  -7  11   1      208.62      164.11     16.78 o
  -6  11   1      407.82      413.35     26.29 o
  -5  11   1      183.54      212.96     18.23 o
  -4  11   1       69.07       72.15     10.20 o
  -3  11   1      283.57      232.09     86.48 o
  -2  11   1      361.32      342.38     28.84 o
  -1  11   1      672.72      667.50     30.45 o
   0  11   1      133.15      131.23     18.23 o
   1  11   1       92.99      102.04     17.49 o
   2  11   1       98.47       58.31     13.12 o
   3  11   1        3.60       10.20      9.47 o
   4  11   1       11.00       -5.83      5.83 o
   5  11   1       11.94       12.38     10.20 o
  -8  12   1       57.84       37.16     11.66 o
  -7  12   1      340.51      342.31     26.28 o
  -6  12   1      201.58      207.86     20.42 o
  -5  12   1      534.06      541.52     28.50 o
  -4  12   1      346.47      418.29     40.15 o
  -3  12   1      162.62      151.67     21.88 o
  -2  12   1        9.26       -7.28      7.28 o
  -1  12   1       87.67       86.73     15.31 o
   0  12   1        0.84        5.83      8.74 o
   1  12   1       18.89       25.50     11.66 o
   2  12   1        0.62        9.47      9.47 o
   3  12   1        5.90        8.74     10.20 o
  -7  13   1      151.79      136.33     24.06 o
  -6  13   1       11.24       23.31     13.84 o
  -5  13   1      305.27      388.21     35.76 o
  -4  13   1      153.87      134.88     23.33 o
  -3  13   1       35.94       16.03      9.47 o
  -2  13   1       15.33       24.04     14.57 o
  -1  13   1       34.54       29.87     13.84 o
   0  13   1       22.83       36.43     15.30 o
   1  13   1      105.14       87.47     17.49 o
   2  13   1      156.87      139.98     21.14 o
  -5  14   1        1.37       13.84     12.38 o
  -4  14   1       62.54       37.89     14.57 o
  -3  14   1      331.36      314.54     35.76 o
  -2  14   1        1.35      -13.84     13.84 o
  -1 -14   2       57.62       51.01     17.49 o
   0 -14   2        3.07       -9.47      9.47 o
   1 -14   2        0.93      -11.66     11.66 o
   2 -14   2       48.58       32.06     10.20 o
   3 -14   2       78.57       72.88     18.22 o
   4 -14   2       70.34       49.55     17.49 o
   5 -14   2      158.12      104.26     16.04 o
  -3 -13   2      109.13       92.57     19.68 o
  -2 -13   2       54.13       37.16     13.12 o
  -1 -13   2      113.85       48.11     13.85 o
   0 -13   2       14.23       20.40      9.47 o
   1 -13   2       90.91       72.16     12.39 o
   2 -13   2        3.69       23.31     12.38 o
   3 -13   2       24.29       21.86     16.76 o
   4 -13   2      719.87      856.60     43.16 o
   5 -13   2       41.13       14.57      8.74 o
   6 -13   2        9.00       21.13      9.47 o
   7 -13   2       95.44      102.77     17.49 o
  -5 -12   2      273.38      250.96     29.18 o
  -4 -12   2       70.98       56.11     16.03 o
  -3 -12   2       14.53      -10.20     10.20 o
  -2 -12   2       36.99       61.93     15.30 o
  -1 -12   2      130.13      152.37     18.95 o
   0 -12   2     1542.85     1769.51     56.63 o
   1 -12   2      168.73      111.57     35.00 o
   2 -12   2       22.71       13.84     10.20 o
   3 -12   2       36.97       13.84     10.93 o
   4 -12   2      524.37      594.15     29.96 o
   5 -12   2       77.37       67.05     13.85 o
   6 -12   2      147.36      136.34     18.23 o
   7 -12   2      611.33      693.70     39.47 o
   8 -12   2       55.11       15.30     10.93 o
  -6 -11   2        8.34        9.47      8.01 o
  -5 -11   2       15.27        0.00      9.47 o
  -4 -11   2       91.85       64.87     16.03 o
  -3 -11   2      281.94      243.00     24.08 o
  -2 -11   2      550.19      562.89     36.55 o
  -1 -11   2      329.83      359.91     18.98 o
   0 -11   2       11.82       -7.29      7.29 o
   1 -11   2      243.64      284.57     24.81 o
   2 -11   2      101.28       82.37     11.66 o
   3 -11   2      120.01       84.57     11.66 o
   4 -11   2      472.80      542.93     26.31 o
   5 -11   2        0.06       -0.73      8.74 o
   6 -11   2      167.11      154.59     16.04 o
   7 -11   2      532.38      500.57     30.69 o
   8 -11   2       45.58       49.55     16.03 o
   9 -11   2        6.51       11.66     39.34 o
  -7 -10   2        0.17       11.66     10.20 o
  -6 -10   2      139.98      144.35     16.77 o
  -5 -10   2        9.40       16.03      9.47 o
  -4 -10   2        3.75       10.93     11.66 o
  -3 -10   2     1243.47     1297.75     38.93 o
  -2 -10   2      755.77      719.80     27.09 o
  -1 -10   2       59.80       44.45      8.02 o
   0 -10   2        0.29        1.46      4.37 o
   1 -10   2      551.76      577.83     32.18 o
   2 -10   2       69.97       66.32     10.93 o
   3 -10   2      864.88      965.39     35.92 o
   4 -10   2      821.10      903.38     35.17 o
   5 -10   2     2084.42     2363.15     77.56 o
   6 -10   2       30.47       21.86      8.01 o
   7 -10   2        2.08       -2.19      6.56 o
   8 -10   2      384.92      439.53     49.65 o
   9 -10   2      271.26      278.69     26.26 o
  -8  -9   2      369.51      305.84     35.77 o
  -7  -9   2       66.24       45.91      8.74 o
  -6  -9   2        1.70        2.19      6.56 o
  -5  -9   2      861.48      906.79     35.16 o
  -4  -9   2     2791.30     3242.32    128.39 o
  -3  -9   2       22.57       15.30      4.37 o
  -2  -9   2       12.63        4.37      3.64 o
  -1  -9   2      554.45      515.20     44.63 o
   0  -9   2      384.74      353.88     16.66 o
   1  -9   2      354.96      397.41     20.41 o
   2  -9   2      259.68      230.01     34.31 o
   3  -9   2        3.62        9.99      4.75 o
   4  -9   2      807.02      799.61     32.25 o
   5  -9   2      735.98      829.00     33.69 o
   6  -9   2      161.93      123.25     13.13 o
   7  -9   2      654.35      661.31     30.72 o
   8  -9   2        9.35      -10.93     10.93 o
   9  -9   2       73.98       37.90     10.20 o
  10  -9   2       11.45      -11.66     24.77 o
  -8  -8   2       58.47       29.15      8.02 o
  -7  -8   2      366.50      373.79     21.90 o
  -6  -8   2        4.17        4.37      4.37 o
  -5  -8   2       61.49       53.93      6.56 o
  -4  -8   2       90.70       91.85     12.39 o
  -3  -8   2      479.20      488.43     17.55 o
  -2  -8   2      412.68      388.80     43.13 o
  -1  -8   2      347.46      321.76     21.92 o
   0  -8   2        0.90       -1.14     10.93 o
   1  -8   2     1028.04     1089.25     25.73 o
   2  -8   2     2981.15     3182.05     91.59 o
   3  -8   2      552.67      486.47     33.67 o
   4  -8   2     1980.06     1945.45     48.86 o
   5  -8   2      645.42      670.09     22.16 o
   6  -8   2       11.27        8.01      5.10 o
   7  -8   2      249.95      230.58     16.78 o
   8  -8   2      206.03      162.66     13.86 o
   9  -8   2      162.29      115.21     14.58 o
  -9  -7   2        3.77       -1.46      8.74 o
  -8  -7   2        2.34        8.01      7.28 o
  -7  -7   2      184.44      166.28     14.59 o
  -6  -7   2       23.82       28.41      6.56 o
  -5  -7   2      201.78      215.94     14.59 o
  -4  -7   2      344.15      344.77     21.91 o
  -3  -7   2       29.59       31.39      4.02 o
  -2  -7   2      878.11      852.30     21.03 o
  -1  -7   2      476.42      471.18     14.22 o
   0  -7   2       65.44       56.40      5.83 o
   1  -7   2      639.07      664.53     17.36 o
   2  -7   2      973.85      961.35     23.91 o
   3  -7   2       21.65        6.17      3.32 o
   4  -7   2      160.98      130.90     11.67 o
   5  -7   2      445.51      437.01     17.37 o
   6  -7   2      234.83      232.93     35.39 o
   7  -7   2      200.31      148.93     30.27 o
   8  -7   2       40.28       29.15      8.02 o
   9  -7   2      433.38      431.66     25.56 o
  10  -7   2      246.76      162.68     26.26 o
 -10  -6   2       88.39       96.20     17.49 o
  -9  -6   2       35.22       29.87     10.93 o
  -8  -6   2      217.05      231.96     14.59 o
  -7  -6   2      273.71      286.81     16.06 o
  -6  -6   2      422.53      463.25     19.73 o
  -5  -6   2       71.05       62.68      6.56 o
  -4  -6   2     1995.41     2045.32     57.16 o
  -3  -6   2     2199.60     2219.12     48.52 o
  -2  -6   2       75.14       77.45     16.77 o
  -1  -6   2      752.87      772.57     50.69 o
   0  -6   2     1102.90     1103.51     28.53 o
   1  -6   2        8.56        3.64      2.06 o
   2  -6   2       14.25       19.78      3.09 o
   3  -6   2       81.79       59.82      6.56 o
   4  -6   2       57.19       53.92      5.47 o
   5  -6   2       13.16       14.57      5.46 o
   6  -6   2       49.77       30.70      4.88 o
   7  -6   2     1396.74     1495.28     63.29 o
   8  -6   2      193.26      121.92     16.41 o
   9  -6   2      656.39      757.03     27.79 o
  10  -6   2        1.60       -8.01      8.01 o
  11  -6   2      111.54       -1.46     43.01 o
 -10  -5   2       19.46        7.37     49.18 o
  -9  -5   2       14.81       11.66      6.56 o
  -8  -5   2        2.36        3.64      7.28 o
  -7  -5   2     1055.65     1170.73     33.39 o
  -6  -5   2      140.45      110.81      6.47 o
  -5  -5   2       85.95       79.66      4.36 o
  -4  -5   2     1249.32     1273.73     27.11 o
  -3  -5   2     1635.08     1625.31     47.07 o
  -2  -5   2     7340.66     7295.18    140.85 o
  -1  -5   2     1768.55     1855.42     47.33 o
   0  -5   2      133.15      114.44     12.04 o
   1  -5   2      139.37       79.88      4.88 o
   2  -5   2     2201.71     2028.92     39.97 o
   3  -5   2       20.00       25.77      3.50 o
   4  -5   2     1405.15     1456.54     55.07 o
   5  -5   2     4538.79     4807.95    121.80 o
   6  -5   2       57.05       53.39     12.39 o
   7  -5   2       29.45       11.35      5.25 o
   8  -5   2        5.10        0.00      2.91 o
   9  -5   2        3.47        0.73      4.37 o
  10  -5   2        0.50       -0.73      9.47 o
  11  -5   2        0.01      -12.38     18.94 o
 -10  -4   2        9.32        4.37     37.88 o
  -9  -4   2        1.24        7.60     19.30 o
  -8  -4   2       41.91       40.08      6.56 o
  -7  -4   2        6.94        6.67      2.66 o
  -6  -4   2      172.72      202.20      8.50 o
  -5  -4   2      230.89      211.01     13.51 o
  -4  -4   2      358.23      344.60      9.56 o
  -3  -4   2        0.68        1.46      1.30 o
  -2  -4   2       12.65        9.02      1.75 o
  -1  -4   2      184.74      154.98      8.40 o
   0  -4   2     2123.11     1895.25     36.28 o
   1  -4   2     3780.50     3705.55     68.17 o
   2  -4   2     5504.85     5294.81     91.49 o
   3  -4   2      248.32      268.45     24.85 o
   4  -4   2      598.55      578.58     16.68 o
   5  -4   2      498.09      550.02     16.53 o
   6  -4   2      648.61      651.80     16.94 o
   7  -4   2     1878.98     2041.80     41.38 o
   8  -4   2      632.34      648.26     19.02 o
   9  -4   2      194.18      134.93     10.94 o
  10  -4   2       52.04        8.02     10.93 o
  11  -4   2      395.04      278.88     53.29 o
 -11  -3   2      127.95       32.80     22.60 o
 -10  -3   2       19.07        5.10     10.20 o
  -9  -3   2       64.80       62.67     27.69 o
  -8  -3   2      125.40      109.94     16.77 o
  -7  -3   2      777.51      812.54     18.35 o
  -6  -3   2      874.00      881.26     22.39 o
  -5  -3   2     4304.22     4463.24     70.96 o
  -4  -3   2      743.94      763.94     15.69 o
  -3  -3   2     1942.24     1757.53     46.40 o
  -2  -3   2       77.16      138.96      5.16 o
  -1  -3   2     5001.47     4626.31     75.93 o
   0  -3   2     2198.83     2075.04     38.82 o
   1  -3   2     1942.89     1915.48     63.96 o
   2  -3   2     3096.73     3033.54     90.84 o
   3  -3   2      377.86      378.71     11.08 o
   4  -3   2        0.88        6.37      3.64 o
   5  -3   2        0.02       -1.82      2.19 o
   6  -3   2      544.66      578.98     15.37 o
   7  -3   2       69.68       69.24      5.10 o
   8  -3   2      847.14      944.58     25.65 o
   9  -3   2      223.60      219.58     15.32 o
  10  -3   2      495.51      540.64     43.84 o
 -11  -2   2      230.12      194.75     35.01 o
 -10  -2   2       50.35       32.79     15.30 o
  -9  -2   2       59.00       33.52     10.93 o
  -8  -2   2      320.01      290.60     18.25 o
  -7  -2   2     1904.48     2090.12     37.32 o
  -6  -2   2     3307.08     3449.33     94.96 o
  -5  -2   2      280.20      310.95      8.07 o
  -4  -2   2      477.24      411.22      9.29 o
  -3  -2   2     2924.45     2782.65     48.26 o
  -2  -2   2      101.73      116.80      4.36 o
  -1  -2   2     1063.17     1021.45     20.10 o
   0  -2   2     2295.87     2078.76     37.61 o
   1  -2   2      839.35      956.71     30.86 o
   2  -2   2     1583.50     1481.31     32.42 o
   3  -2   2     3383.77     3258.19     63.67 o
   4  -2   2     1431.22     1480.65     29.27 o
   5  -2   2     3524.34     3511.01     64.89 o
   6  -2   2        3.48        9.47      2.91 o
   7  -2   2      199.07      164.89      8.03 o
   8  -2   2        7.10       10.93      3.64 o
   9  -2   2      108.22      131.94     10.21 o
  10  -2   2       79.47       28.42     18.22 o
 -11  -1   2      568.66      505.74     48.97 o
 -10  -1   2       29.78       32.06     11.66 o
  -9  -1   2       59.63       26.24      8.75 o
  -8  -1   2      336.57      339.59     16.80 o
  -7  -1   2      141.50      118.88      6.56 o
  -6  -1   2       48.69       41.40      3.64 o
  -5  -1   2      177.81      180.48     10.22 o
  -4  -1   2     1233.91     1083.79     17.55 o
  -3  -1   2     2291.80     2240.34     32.71 o
  -2  -1   2    18650.42    19945.94    320.39 o
  -1  -1   2     4571.29     4198.37    149.37 o
   0  -1   2     2781.77     2728.48     40.42 o
   1  -1   2      115.99      148.55      3.92 o
   2  -1   2     8793.80     8140.98    332.11 o
   3  -1   2      752.62      641.06     13.26 o
   4  -1   2      602.52      643.59     13.94 o
   5  -1   2     1696.33     1781.52     34.09 o
   6  -1   2      103.86       90.41      5.83 o
   7  -1   2      282.14      300.05     10.95 o
   8  -1   2      756.16      806.26     24.17 o
   9  -1   2       35.09       29.87      6.56 o
  10  -1   2       19.92       18.21     12.39 o
 -11   0   2       32.89        7.29     12.39 o
 -10   0   2      201.46      222.46     21.15 o
  -9   0   2      286.96      278.82     19.71 o
  -8   0   2      512.43      509.00     14.63 o
  -7   0   2      239.76      208.77      8.76 o
  -6   0   2     1803.69     1937.18     37.08 o
  -5   0   2     2600.79     2520.54     46.57 o
  -4   0   2       80.93       53.97      2.92 o
  -3   0   2     1923.28     1769.90     31.74 o
  -2   0   2     1031.11      837.43     20.22 o
  -1   0   2     3695.99     3483.37    135.01 o
   0   0   2     2468.96     2299.21     28.31 o
   1   0   2     2334.82     2450.27     34.61 o
   2   0   2      120.95      134.37      3.33 o
   3   0   2       18.86        9.12      1.46 o
   4   0   2      796.66      729.43     16.55 o
   5   0   2      182.23      201.56      9.49 o
   6   0   2      220.07      197.06      7.30 o
   7   0   2      108.54       80.93      5.83 o
   8   0   2       41.96       34.25      4.37 o
   9   0   2        6.93        9.47     11.66 o
  10   0   2       87.79       70.70     18.22 o
 -11   1   2       29.25       -2.19      9.47 o
 -10   1   2        3.89        5.10      5.83 o
  -9   1   2       82.00       32.80      7.29 o
  -8   1   2       71.38       53.21      5.83 o
  -7   1   2      203.29      186.09      8.76 o
  -6   1   2     3645.80     3690.10     68.73 o
  -5   1   2     2737.35     2594.66     47.41 o
  -4   1   2     3800.93     3778.09    186.95 o
  -3   1   2       37.50       35.77      5.10 o
  -2   1   2     3595.96     3387.18     83.92 o
  -1   1   2      157.20      199.43      8.05 o
   0   1   2      476.81      489.14      9.60 o
   1   1   2     1951.08     1800.94     28.32 o
   2   1   2     3139.23     2929.40     45.86 o
   3   1   2     1015.85      918.88     17.55 o
   4   1   2     1956.70     2057.81     32.37 o
   5   1   2     5195.72     5422.05     77.23 o
   6   1   2      751.73      783.43     18.22 o
   7   1   2       26.65       15.38      8.01 o
   8   1   2      255.00      234.96     14.59 o
 -11   2   2      207.58      169.21     15.32 o
 -10   2   2        6.93       -0.73      5.10 o
  -9   2   2      306.78      309.53     16.79 o
  -8   2   2       23.78       15.30      2.91 o
  -7   2   2      385.68      413.71     12.43 o
  -6   2   2     1175.90     1181.00     25.43 o
  -5   2   2      227.89      184.83     23.37 o
  -4   2   2     1553.09     1655.17     47.03 o
  -3   2   2     2200.25     2144.37     56.72 o
  -2   2   2     5339.21     5331.50    220.95 o
  -1   2   2     2301.59     2402.65     63.75 o
   0   2   2     5641.28     5020.32    257.15 o
   1   2   2      409.93      453.55      9.18 o
   2   2   2     2211.98     1935.83     31.06 o
   3   2   2     1631.20     1549.29     26.13 o
   4   2   2      826.27      814.31     18.69 o
   5   2   2       34.07       30.41      8.02 o
   6   2   2       15.92        8.08      3.28 o
   7   2   2       45.51       43.01      5.83 o
   8   2   2      136.25      116.67     10.16 o
 -11   3   2       26.34       16.03      8.01 o
 -10   3   2       27.70       29.14      8.01 o
  -9   3   2      168.48      178.68     13.13 o
  -8   3   2       93.38       86.75      8.02 o
  -7   3   2       13.77       15.22      4.26 o
  -6   3   2      747.95      766.16     44.03 o
  -5   3   2      326.27      326.93     18.28 o
  -4   3   2        9.27       16.98      3.84 o
  -3   3   2       94.14      102.89      6.71 o
  -2   3   2      802.77      618.70     16.81 o
  -1   3   2     1349.38     1323.32     25.07 o
   0   3   2      133.76      137.19      5.53 o
   1   3   2       69.32       89.75      8.02 o
   2   3   2     1871.51     1835.32     45.14 o
   3   3   2      483.28      508.04     10.36 o
   4   3   2       33.84       30.46      5.47 o
   5   3   2     2479.29     2591.03     72.14 o
   6   3   2      184.77      172.40      8.06 o
   7   3   2     1172.78     1288.15     84.08 o
   8   3   2        1.75       -2.41      5.10 o
   9   3   2      239.85      288.14     45.23 o
 -11   4   2      245.56      334.84     32.83 o
 -10   4   2      329.60      349.66     20.44 o
  -9   4   2     1354.02     1546.21     50.00 o
  -8   4   2     1011.65     1017.82    152.31 o
  -7   4   2      230.98      227.98     36.13 o
  -6   4   2       97.96       77.86     17.13 o
  -5   4   2      265.68      245.89     29.22 o
  -4   4   2     5988.68     6245.00    128.41 o
  -3   4   2     1903.59     1903.51     42.34 o
  -2   4   2     3470.59     3391.32    135.03 o
  -1   4   2        1.85       17.96      5.10 o
   0   4   2     3359.39     3016.05     62.06 o
   1   4   2       29.10       32.80      4.74 o
   2   4   2        1.16        3.56      2.28 o
   3   4   2      116.49      122.49     11.67 o
   4   4   2      145.28      134.96      7.29 o
   5   4   2     1466.23     1604.40     37.58 o
   6   4   2      650.10      693.07     19.87 o
   7   4   2      180.99      173.58     11.67 o
   8   4   2        6.72       14.57      7.28 o
   9   4   2       37.01       60.47     17.49 o
 -11   5   2      171.55      215.11     30.63 o
 -10   5   2       31.31       37.16      8.74 o
  -9   5   2      415.37      403.97     20.45 o
  -8   5   2      204.18      142.26     17.51 o
  -7   5   2        0.18       -5.24      5.39 o
  -6   5   2      880.45      895.39     80.76 o
  -5   5   2       15.22       13.71      4.01 o
  -4   5   2       40.58       34.08      5.52 o
  -3   5   2       40.10       38.63      5.10 o
  -2   5   2     1353.08     1467.57     71.11 o
  -1   5   2      189.19      167.52      9.13 o
   0   5   2     2207.02     2163.76     65.78 o
   1   5   2       44.09       51.77      5.47 o
   2   5   2     1422.63     1434.06     35.10 o
   3   5   2     1454.22     1560.92     67.53 o
   4   5   2        2.01        0.89      2.28 o
   5   5   2       32.82       22.08      4.64 o
   6   5   2       29.19       24.04      6.56 o
   7   5   2      393.07      379.74     18.99 o
   8   5   2       38.85       38.62     10.20 o
   9   5   2        0.30       18.21     20.40 o
 -11   6   2       28.15       22.59     11.66 o
 -10   6   2      123.68      102.79     10.94 o
  -9   6   2       68.43       43.73     10.93 o
  -8   6   2      117.68       99.88     10.94 o
  -7   6   2      238.01      192.67     14.60 o
  -6   6   2     1690.47     1731.76     56.15 o
  -5   6   2      701.19      727.34     35.92 o
  -4   6   2      755.56      742.86     22.02 o
  -3   6   2     1193.50     1075.33     28.63 o
  -2   6   2     1381.53     1403.75     30.30 o
  -1   6   2      326.05      275.54     11.03 o
   0   6   2       96.52       70.74      5.60 o
   1   6   2      987.60     1025.64     27.95 o
   2   6   2      142.40      115.70     17.14 o
   3   6   2      602.41      619.05     19.87 o
   4   6   2      881.28      864.40     36.67 o
   5   6   2        2.20        2.19      3.64 o
   6   6   2      559.46      640.44     24.86 o
   7   6   2       98.28       83.82     10.93 o
   8   6   2       61.71       60.48     15.30 o
 -11   7   2        0.81       -7.28      8.74 o
 -10   7   2      289.83      291.89     23.35 o
  -9   7   2     1970.90     2240.08     79.66 o
  -8   7   2      890.39      935.18     38.11 o
  -7   7   2      171.30      138.58     13.86 o
  -6   7   2       43.01       34.98      7.29 o
  -5   7   2       35.28       41.53      8.02 o
  -4   7   2     1204.93     1253.15     40.50 o
  -3   7   2     4305.81     4683.59     88.87 o
  -2   7   2       36.21       41.27     12.39 o
  -1   7   2      701.50      720.70     49.86 o
   0   7   2      302.09      245.97     10.67 o
   1   7   2      164.81      168.74      6.61 o
   2   7   2      175.07      148.09     14.59 o
   3   7   2       88.64       75.81     12.39 o
   4   7   2       24.92       18.21      5.10 o
   5   7   2      102.16       88.93      8.75 o
   6   7   2      395.19      419.15     23.37 o
   7   7   2        4.40       -0.73      5.10 o
   8   7   2        0.52       13.84     10.93 o
 -11   8   2       11.68       13.84     16.03 o
 -10   8   2      189.76      210.03     21.15 o
  -9   8   2       15.23        7.29     10.20 o
  -8   8   2      169.10      206.38     21.15 o
  -7   8   2      243.54      237.15     16.78 o
  -6   8   2      383.83      401.06     21.92 o
  -5   8   2      115.22      126.87     11.67 o
  -4   8   2        2.02       12.38      5.83 o
  -3   8   2        9.70        5.44      5.46 o
  -2   8   2        9.63       10.62      4.96 o
  -1   8   2     1724.59     1724.69     50.70 o
   0   8   2      298.55      245.04     14.35 o
   1   8   2       35.31       21.87      4.37 o
   2   8   2       92.62       99.06     28.43 o
   3   8   2      971.14     1037.01     49.87 o
   4   8   2       84.97       72.89     11.66 o
   5   8   2      312.26      290.49     18.25 o
   6   8   2        5.07       21.13     10.20 o
   7   8   2        1.55       -6.56      6.56 o
 -10   9   2       97.89       89.65     15.31 o
  -9   9   2       68.81       42.27     10.20 o
  -8   9   2       33.41       18.22     10.93 o
  -7   9   2      139.04      153.85     16.77 o
  -6   9   2      551.49      593.77     32.17 o
  -5   9   2      200.65      175.81     14.59 o
  -4   9   2     1102.76     1164.83     38.93 o
  -3   9   2        0.55       -0.51      4.18 o
  -2   9   2       37.79       32.01      7.97 o
  -1   9   2      512.78      504.31     32.91 o
   0   9   2      313.18      246.89     21.17 o
   1   9   2       91.96       86.75     28.79 o
   2   9   2      228.03      196.51     15.43 o
   3   9   2       77.77       99.85     15.31 o
   4   9   2       20.23       18.21      8.74 o
   5   9   2       32.32       33.52      8.01 o
   6   9   2        1.87        1.46      8.74 o
 -10  10   2        3.55       19.67     13.84 o
  -9  10   2       47.33      -10.93     11.66 o
  -8  10   2      166.04      107.92     13.85 o
  -7  10   2       80.14       53.20     11.66 o
  -6  10   2        8.27        2.91      5.10 o
  -5  10   2      171.61      145.86     13.13 o
  -4  10   2      107.97      102.79     12.39 o
  -3  10   2      123.61       83.73     11.52 o
  -2  10   2        8.51        0.81     10.56 o
  -1  10   2        6.42        8.57      6.64 o
   0  10   2      772.11      770.05     75.06 o
   1  10   2        1.20        0.00      8.01 o
   2  10   2      186.97      169.20     19.69 o
   3  10   2      436.57      425.82     33.60 o
   4  10   2      127.05      102.79     18.22 o
   5  10   2      228.42      221.73     18.23 o
  -9  11   2        0.56       -5.10      6.56 o
  -8  11   2        7.17       -8.01      8.01 o
  -7  11   2       27.75       18.21      8.01 o
  -6  11   2      804.59      908.49     39.53 o
  -5  11   2        5.18        4.37      5.83 o
  -4  11   2      547.12      584.82     28.51 o
  -3  11   2      641.17      675.89     41.69 o
  -2  11   2      278.93      255.42     24.81 o
  -1  11   2        9.88        5.10      6.56 o
   0  11   2      248.81      251.71     29.18 o
   1  11   2      112.18      110.07     16.04 o
   2  11   2       62.43       61.94     13.85 o
   3  11   2      503.14      501.16     40.91 o
   4  11   2        4.66       -8.74      8.74 o
  -8  12   2       13.39      -16.03     16.03 o
  -7  12   2      109.76      120.27     19.68 o
  -6  12   2       10.61       18.94      8.01 o
  -5  12   2       27.42       -1.46      5.10 o
  -4  12   2      166.38      164.07     20.42 o
  -3  12   2        0.33      -10.20     10.20 o
  -2  12   2      100.24       53.94     18.95 o
  -1  12   2       12.53        3.64      8.74 o
   0  12   2      122.86      144.34     22.60 o
   1  12   2       13.66       20.40     10.20 o
   2  12   2        0.28       -8.01      8.01 o
   3  12   2        4.28       -1.46      6.56 o
  -7  13   2        6.94      -10.20     11.66 o
  -6  13   2       88.05       60.49     21.14 o
  -5  13   2        2.25        5.83     11.66 o
  -4  13   2      387.43      397.89     37.96 o
  -3  13   2      124.13      121.74     22.60 o
  -2  13   2        0.49       -9.47     12.38 o
  -1  13   2       99.93      118.81     25.51 o
   0  13   2      156.84      189.56     26.98 o
   1  13   2       50.73       55.38     18.95 o
  -1 -14   3       62.68       49.55     18.22 o
   1 -14   3        0.43        8.74      8.74 o
   2 -14   3        1.50       -1.46      8.01 o
   3 -14   3       33.85       34.97     13.11 o
   4 -14   3       74.37       65.59     16.03 o
   5 -14   3        3.43        2.19     10.93 o
  -3 -13   3       17.01       12.38     10.93 o
  -2 -13   3       23.90       37.16     15.30 o
  -1 -13   3        7.66        5.83     12.38 o
   0 -13   3      239.44      272.83     21.88 o
   1 -13   3      195.28      113.04     13.86 o
   2 -13   3      247.39      231.99     25.53 o
   3 -13   3      175.81      183.03     21.88 o
   4 -13   3      944.87     1088.43     54.93 o
   5 -13   3      125.61      127.57     16.77 o
   6 -13   3        1.76       -4.37      6.56 o
  -5 -12   3      142.30      169.13     26.97 o
  -4 -12   3       13.66        2.91     12.38 o
  -3 -12   3        2.89       -4.37      6.56 o
  -2 -12   3       96.35      112.25     18.22 o
  -1 -12   3       27.76        5.10      8.74 o
   0 -12   3       30.11       13.84      9.47 o
   1 -12   3      109.19      117.36     14.58 o
   2 -12   3      448.27      512.82     34.33 o
   3 -12   3      176.41      158.25     16.04 o
   4 -12   3       40.57       64.12     14.57 o
   5 -12   3        4.57       -1.46      9.47 o
   6 -12   3      384.57      327.81     24.09 o
   7 -12   3       26.59       16.03     12.39 o
   8 -12   3        0.66        6.56     13.11 o
  -6 -11   3       34.59       20.40     12.39 o
  -5 -11   3        7.90        5.83     10.20 o
  -4 -11   3      171.61      121.78     17.50 o
  -3 -11   3      359.50      424.91     32.85 o
  -2 -11   3      377.63      389.94     21.91 o
  -1 -11   3       18.98       12.39      5.83 o
   0 -11   3       94.69       59.77     12.39 o
   1 -11   3        0.61        0.00      6.56 o
   2 -11   3      109.25       85.29     12.39 o
   3 -11   3        2.53        8.01      8.74 o
   4 -11   3        0.42        5.83      7.28 o
   5 -11   3       18.47       20.40      8.74 o
   6 -11   3       68.18       64.13     11.66 o
   7 -11   3       34.34       23.32     11.66 o
   8 -11   3        0.14       -5.83      7.28 o
  -7 -10   3       22.31       16.03      9.47 o
  -6 -10   3       68.39       88.91     13.12 o
  -5 -10   3      259.88      280.90     29.18 o
  -4 -10   3      581.74      596.63     37.29 o
  -3 -10   3      533.63      553.41     21.93 o
  -2 -10   3        0.14       -3.64      3.64 o
  -1 -10   3       70.54       52.48      8.75 o
   0 -10   3      248.37      204.34     16.79 o
   1 -10   3       22.79       16.03      6.56 o
   2 -10   3       75.77       73.61     10.20 o
   3 -10   3        0.08       -4.37      4.37 o
   4 -10   3        0.26        2.91      6.56 o
   5 -10   3      374.01      404.58     21.91 o
   6 -10   3     1342.91     1646.48     58.04 o
   7 -10   3       33.64       24.77      9.47 o
   8 -10   3      145.16      121.03     17.50 o
  -8  -9   3       68.09       39.35      9.47 o
  -7  -9   3       17.34       14.57      6.56 o
  -6  -9   3       50.91       44.45      8.02 o
  -5  -9   3       15.99       12.39     13.11 o
  -4  -9   3      142.74      124.69      8.75 o
  -3  -9   3      151.07      137.83     10.94 o
  -2  -9   3        1.78        3.64      4.37 o
  -1  -9   3     2556.17     2582.59     73.55 o
   0  -9   3        1.13       -5.10      5.10 o
   1  -9   3      475.95      433.64     21.21 o
   2  -9   3       14.62       18.21      5.83 o
   3  -9   3      346.59      377.63     20.45 o
   4  -9   3      497.99      530.10     24.13 o
   5  -9   3      466.23      514.53     24.85 o
   6  -9   3      707.50      738.51     33.67 o
   7  -9   3       11.29       14.57     19.67 o
   8  -9   3      556.88      626.38     31.43 o
   9  -9   3       30.28       15.30     24.04 o
  -9  -8   3        1.20        7.28     10.20 o
  -8  -8   3      328.79      392.65     25.54 o
  -7  -8   3        4.75       -2.19      5.10 o
  -6  -8   3       24.66        2.19      3.64 o
  -5  -8   3      349.52      347.58     16.80 o
  -4  -8   3      957.70      942.69     31.55 o
  -3  -8   3      952.25     1031.89     33.76 o
  -2  -8   3       24.24       22.23      6.56 o
  -1  -8   3      268.88      226.12     23.37 o
   0  -8   3      289.92      279.70     31.77 o
   1  -8   3      181.72      167.02     24.44 o
   2  -8   3      513.62      500.49     35.49 o
   3  -8   3      371.25      336.00     30.33 o
   4  -8   3      401.39      351.45     21.92 o
   5  -8   3      528.71      477.36     18.87 o
   6  -8   3      107.82       83.22     22.60 o
   7  -8   3       10.66        8.74      5.10 o
   8  -8   3       10.25        5.83      5.83 o
   9  -8   3       25.24       16.76     31.33 o
  10  -8   3      302.46      158.34     36.48 o
  -9  -7   3        2.90        9.47      8.01 o
  -8  -7   3       53.98       56.84      8.74 o
  -7  -7   3       20.62       23.31      5.83 o
  -6  -7   3     1037.24     1125.43     36.68 o
  -5  -7   3      615.29      669.59     24.88 o
  -4  -7   3      156.73      149.52      8.75 o
  -3  -7   3      559.61      516.00     15.30 o
  -2  -7   3     1201.90     1202.74     26.50 o
  -1  -7   3     1142.03     1133.21     26.50 o
   0  -7   3        5.21        1.09      2.58 o
   1  -7   3     2530.32     2616.97     52.27 o
   2  -7   3      328.70      316.03     13.15 o
   3  -7   3      883.26      875.06     22.33 o
   4  -7   3      861.64      886.96     25.03 o
   5  -7   3      150.82      141.07     12.03 o
   6  -7   3     1453.56     1564.64    108.60 o
   7  -7   3      958.98      972.47     93.86 o
   8  -7   3      147.46      130.52     11.67 o
   9  -7   3       68.10       29.15     23.32 o
  10  -7   3       44.05       30.60     11.66 o
 -10  -6   3      163.41      129.78     21.14 o
  -9  -6   3       78.07       70.69     10.20 o
  -8  -6   3      848.56      966.66     37.35 o
  -7  -6   3      245.69      259.76     13.86 o
  -6  -6   3       59.31       42.44      4.55 o
  -5  -6   3      377.32      323.48     14.98 o
  -4  -6   3      135.62      145.14      8.75 o
  -3  -6   3       75.34       80.31      5.78 o
  -2  -6   3     1702.38     1819.34     44.86 o
  -1  -6   3     1406.06     1436.80     30.08 o
   0  -6   3     3639.21     3678.69    107.71 o
   1  -6   3     1448.32     1456.47     36.28 o
   2  -6   3     2256.93     2281.72     77.61 o
   3  -6   3      810.92      850.95     21.29 o
   4  -6   3       43.51       20.30      3.32 o
   5  -6   3      700.18      711.95     21.30 o
   6  -6   3      330.40      334.07     23.37 o
   7  -6   3      416.04      362.01     51.87 o
   8  -6   3       39.81       25.50      6.56 o
   9  -6   3      273.89      254.66     21.16 o
  10  -6   3       15.58        0.73     10.20 o
 -10  -5   3       44.92       25.24      8.88 o
  -9  -5   3      151.36      157.49     13.12 o
  -8  -5   3      124.65      137.79     11.66 o
  -7  -5   3      227.75      261.99     10.79 o
  -6  -5   3      322.41      310.93     10.81 o
  -5  -5   3      112.61       87.43      4.88 o
  -4  -5   3      142.73      129.27      5.25 o
  -3  -5   3      836.88      830.15     18.97 o
  -2  -5   3      710.23      712.42     17.14 o
  -1  -5   3      237.20      204.16      7.90 o
   0  -5   3      851.31      882.04     22.84 o
   1  -5   3      424.24      426.35     14.65 o
   2  -5   3     1372.91     1456.25     72.22 o
   3  -5   3      196.42      216.72      8.51 o
   4  -5   3      700.06      700.73     19.53 o
   5  -5   3       22.85       13.79      2.80 o
   6  -5   3        2.21        2.19      4.74 o
   7  -5   3       37.76       39.88      6.07 o
   8  -5   3       44.67       15.30      5.10 o
   9  -5   3        5.11       -7.28      7.28 o
  10  -5   3       12.05       28.41     13.84 o
 -11  -4   3      119.78       39.36     18.95 o
 -10  -4   3       90.27       56.12     41.54 o
  -9  -4   3        9.48      -12.84     38.61 o
  -8  -4   3      237.80      243.28     24.08 o
  -7  -4   3      463.05      447.30     21.20 o
  -6  -4   3        9.76       11.32      2.91 o
  -5  -4   3     2853.30     2846.68     47.08 o
  -4  -4   3      132.94      129.42      5.11 o
  -3  -4   3        0.99        3.85      3.64 o
  -2  -4   3     6232.11     5731.57    190.38 o
  -1  -4   3       41.09       42.19      5.83 o
   0  -4   3     7649.38     8065.28    122.66 o
   1  -4   3      552.85      712.43     16.60 o
   2  -4   3      221.66      205.53      6.96 o
   3  -4   3     1045.32     1027.67     24.46 o
   4  -4   3      911.91      943.50     23.79 o
   5  -4   3      195.88      168.24     11.68 o
   6  -4   3      170.41      146.15      8.37 o
   7  -4   3      409.99      441.33     13.88 o
   8  -4   3        1.25        6.56      8.01 o
   9  -4   3      155.57      185.94     19.69 o
  10  -4   3        8.20        6.56      8.74 o
 -11  -3   3        2.79        2.19     13.84 o
 -10  -3   3       11.49       -5.10     10.20 o
  -9  -3   3      291.31      254.71     25.54 o
  -8  -3   3       25.52       12.94      5.39 o
  -7  -3   3      460.17      494.93     21.93 o
  -6  -3   3      307.47      320.17      9.25 o
  -5  -3   3     1586.04     1631.21     29.16 o
  -4  -3   3     1225.05     1329.58     41.76 o
  -3  -3   3        0.24        3.89      1.46 o
  -2  -3   3     1292.18     1171.15     26.28 o
  -1  -3   3      175.38      157.08      8.77 o
   0  -3   3      454.77      438.63     10.04 o
   1  -3   3      107.73       84.15      3.84 o
   2  -3   3        2.31        0.73      1.55 o
   3  -3   3     7074.17     6864.45    132.39 o
   4  -3   3     5080.33     5171.02     90.71 o
   5  -3   3      168.31      165.63      5.84 o
   6  -3   3       18.90       18.21      2.19 o
   7  -3   3      197.21      210.84      8.02 o
   8  -3   3        8.01        2.91      4.37 o
   9  -3   3       71.14       73.61     14.58 o
  10  -3   3       60.32       53.20     14.57 o
 -11  -2   3       97.08       22.59     16.76 o
 -10  -2   3       49.67       21.13     10.93 o
  -9  -2   3       31.30       26.23      7.29 o
  -8  -2   3      240.71      191.20     14.60 o
  -7  -2   3      691.74      747.08     17.25 o
  -6  -2   3     1222.55     1249.14     26.16 o
  -5  -2   3      341.95      353.68      8.95 o
  -4  -2   3     3537.36     3676.07    104.73 o
  -3  -2   3     2379.32     2578.65     40.84 o
  -2  -2   3      371.84      380.57      9.59 o
  -1  -2   3     1871.02     2068.02     36.44 o
   0  -2   3      418.62      453.08      9.36 o
   1  -2   3     1075.57      952.88     17.86 o
   2  -2   3      828.82      689.16     13.86 o
   3  -2   3      256.82      352.00      8.74 o
   4  -2   3     2747.60     2668.88     48.80 o
   5  -2   3      287.57      309.72      8.77 o
   6  -2   3      138.02      163.36      7.29 o
   7  -2   3      244.67      233.53      9.49 o
   8  -2   3        8.59        5.83      5.10 o
   9  -2   3       52.89       62.67     14.57 o
  10  -2   3       64.80        8.74     14.57 o
 -11  -1   3       40.16       -7.29     14.57 o
 -10  -1   3      354.23      409.57     33.58 o
  -9  -1   3       37.67       21.13      7.29 o
  -8  -1   3      728.14      786.70     24.90 o
  -7  -1   3      179.69      156.86      7.30 o
  -6  -1   3       10.81        3.92      2.55 o
  -5  -1   3      155.41      132.98      4.56 o
  -4  -1   3      193.18      139.96      4.56 o
  -3  -1   3      412.19      404.34      7.51 o
  -2  -1   3     1287.72      996.36     17.10 o
  -1  -1   3     2706.61     2670.66     83.37 o
   0  -1   3        0.57        4.83      1.82 o
   1  -1   3    10017.57     9304.93    155.09 o
   2  -1   3      629.73      553.24     13.26 o
   3  -1   3        8.22        3.80      4.01 o
   4  -1   3       56.06       54.14      5.83 o
   5  -1   3      143.10      159.02      5.84 o
   6  -1   3      943.34      939.02     24.23 o
   7  -1   3      665.01      703.50     19.77 o
   8  -1   3      579.20      609.16     24.86 o
   9  -1   3       43.48       14.57      8.74 o
  10  -1   3      185.29      201.27     29.17 o
 -11   0   3       76.40       34.25     13.85 o
 -10   0   3      255.57      216.70     24.08 o
  -9   0   3       10.13        7.29      9.47 o
  -8   0   3       43.00       40.08      6.56 o
  -7   0   3       27.70       17.49      2.91 o
  -6   0   3      568.08      622.03     13.92 o
  -5   0   3     4277.90     4104.03     64.28 o
  -4   0   3      199.13      129.32      5.11 o
  -3   0   3     8753.75     8589.77    164.40 o
  -2   0   3      914.64      842.59     15.55 o
  -1   0   3    20714.49    20934.08    331.95 o
   0   0   3     1966.32     1737.18     35.52 o
   1   0   3     4767.22     4195.87     55.72 o
   2   0   3      432.95      373.50      9.54 o
   3   0   3      403.84      405.66      8.24 o
   4   0   3    10861.32    10950.04    161.47 o
   5   0   3     1212.87     1238.85     23.52 o
   6   0   3      319.17      316.13      9.49 o
   7   0   3        0.50       -2.19      2.19 o
   8   0   3      660.77      804.80     30.73 o
   9   0   3      429.07      479.11     39.44 o
  10   0   3       49.14       34.98     16.03 o
 -11   1   3        0.43       -1.46      5.10 o
 -10   1   3      797.70     1048.50     57.11 o
  -9   1   3      283.01      294.15     15.33 o
  -8   1   3       46.05       33.52      5.10 o
  -7   1   3      481.91      423.59     11.71 o
  -6   1   3      167.91      140.83      5.84 o
  -5   1   3     3726.84     3702.75     74.56 o
  -4   1   3      899.90      890.29     22.01 o
  -3   1   3    13375.64    13401.71    254.78 o
  -2   1   3       76.55       77.42      7.30 o
  -1   1   3      548.65      486.05      9.01 o
   0   1   3     1302.79     1235.64     17.92 o
   1   1   3     1306.39     1380.54     20.17 o
   2   1   3      326.46      441.16      8.53 o
   3   1   3      921.35      852.78     15.36 o
   4   1   3      359.10      394.77      9.55 o
   5   1   3      476.27      526.99     12.60 o
   6   1   3      435.00      413.11     11.83 o
   7   1   3       38.30       42.48      6.56 o
   8   1   3      173.80      151.69     12.40 o
 -12   2   3        7.88       -1.46      6.56 o
 -11   2   3        2.12        0.73      8.74 o
 -10   2   3      334.74      399.33     21.17 o
  -9   2   3       65.63       61.95      8.02 o
  -8   2   3      315.35      330.81     13.87 o
  -7   2   3      372.25      371.28     11.69 o
  -6   2   3       45.65       28.85      4.09 o
  -5   2   3       17.31       21.45     12.02 o
  -4   2   3      304.96      307.32     28.17 o
  -3   2   3     3703.84     3863.67     94.66 o
  -2   2   3     4627.09     4328.35    105.44 o
  -1   2   3     2569.34     2599.77     52.88 o
   0   2   3     2551.69     2487.79     38.80 o
   1   2   3     2861.87     2645.47     41.45 o
   2   2   3     1391.97     1323.75     23.76 o
   3   2   3      177.30      163.18      6.57 o
   4   2   3        1.83        2.91      1.55 o
   5   2   3       76.33       66.34      3.61 o
   6   2   3       81.20       70.33      4.72 o
   7   2   3      859.40      916.99     35.71 o
   8   2   3       56.80       31.97     14.21 o
 -12   3   3        0.14        7.28     10.20 o
 -11   3   3       10.61       21.13     16.03 o
 -10   3   3      520.48      621.26     28.50 o
  -9   3   3      975.84     1102.37     38.14 o
  -8   3   3       63.60       36.44      4.37 o
  -7   3   3     2318.86     2408.65     54.83 o
  -6   3   3       10.93        3.64      5.83 o
  -5   3   3      730.27      789.20     33.78 o
  -4   3   3     4917.73     5049.05    205.00 o
  -3   3   3       62.34       73.60     12.40 o
  -2   3   3     1623.65     1719.93     38.91 o
  -1   3   3       17.17       38.74      2.91 o
   0   3   3     3198.19     2738.13     55.62 o
   1   3   3      461.61      440.13     10.43 o
   2   3   3     1166.96     1171.87     45.41 o
   3   3   3      165.76      151.54      4.74 o
   4   3   3     1036.79     1066.82     19.67 o
   5   3   3     1286.87     1323.66     39.01 o
   6   3   3       36.79       28.32      3.32 o
   7   3   3       67.57       70.69      7.29 o
   8   3   3        4.71       48.08     23.31 o
   9   3   3      189.17      198.35     31.36 o
 -11   4   3      656.29      631.83     46.80 o
 -10   4   3      202.16      207.15     14.59 o
  -9   4   3      202.88      210.82     13.86 o
  -8   4   3        0.10        4.37      8.01 o
  -7   4   3      182.16      227.14     14.23 o
  -6   4   3      294.10      275.92     24.84 o
  -5   4   3       18.09       27.92      5.15 o
  -4   4   3      165.89      156.41      7.83 o
  -3   4   3     1024.53     1033.05     41.33 o
  -2   4   3     1930.98     2057.94     44.21 o
  -1   4   3      194.50      207.38      6.44 o
   0   4   3        0.63       10.64      2.28 o
   1   4   3     4198.28     3903.42     66.23 o
   2   4   3      418.41      411.66     13.33 o
   3   4   3      169.08      172.47     13.13 o
   4   4   3      117.21       93.93      6.64 o
   5   4   3       30.31       30.10      4.37 o
   6   4   3       69.32       61.22      7.29 o
   7   4   3       36.25       23.32      5.10 o
   8   4   3     1003.90     1231.78     72.54 o
   9   4   3       99.33      110.06     22.59 o
 -12   5   3       15.46       20.40     17.48 o
 -11   5   3        2.41       -0.73     10.93 o
 -10   5   3        6.40        0.73      5.10 o
  -9   5   3      356.76      401.62     19.72 o
  -8   5   3     1494.80     1583.41     69.23 o
  -7   5   3      586.57      703.37     38.79 o
  -6   5   3      840.00      855.54     92.84 o
  -5   5   3        5.17        2.49      2.96 o
  -4   5   3        8.18       -1.72      2.53 o
  -3   5   3     2649.91     2700.90     99.38 o
  -2   5   3       17.70       27.69      3.09 o
  -1   5   3      239.73      272.85     13.88 o
   0   5   3      198.55      235.98      7.47 o
   1   5   3     1726.49     1796.79     38.84 o
   2   5   3      342.46      332.27     12.28 o
   3   5   3       88.72       78.73      6.64 o
   4   5   3      275.20      258.36     24.46 o
   5   5   3       64.00       56.89     13.12 o
   6   5   3      101.53       99.86      9.48 o
   7   5   3        3.38        0.00      5.10 o
   8   5   3       36.57       60.47     19.67 o
 -12   6   3        7.98       83.05     49.54 o
 -11   6   3        1.29        8.01     14.57 o
 -10   6   3      222.92      184.55     13.13 o
  -9   6   3       14.40       22.58      9.47 o
  -8   6   3      477.46      442.21     24.85 o
  -7   6   3       46.01       49.55      9.47 o
  -6   6   3      288.14      324.21     18.26 o
  -5   6   3        5.00        4.37      5.10 o
  -4   6   3      184.62      185.99     10.51 o
  -3   6   3        2.39        2.39      3.50 o
  -2   6   3      584.64      600.70     44.70 o
  -1   6   3     1081.78     1127.75     51.18 o
   0   6   3      309.17      301.29     14.25 o
   1   6   3     1088.98     1096.06     41.20 o
   2   6   3       82.65       77.27      6.56 o
   3   6   3       96.39       69.01     10.57 o
   4   6   3      627.57      638.83     24.88 o
   5   6   3      148.84      142.92     13.13 o
   6   6   3      152.52      137.08     12.40 o
   7   6   3       29.75       16.03      5.83 o
   8   6   3       44.35       27.69     13.12 o
 -11   7   3        0.87       -5.10      6.56 o
 -10   7   3        0.31        4.37      8.74 o
  -9   7   3       27.77        4.37      8.01 o
  -8   7   3       78.90       67.05     13.12 o
  -7   7   3      309.06      308.10     18.25 o
  -6   7   3     1167.14     1218.02     43.37 o
  -5   7   3     1908.32     1994.05     60.67 o
  -4   7   3       68.46       61.23      8.02 o
  -3   7   3     1394.85     1438.18     43.51 o
  -2   7   3       43.92       30.57      6.56 o
  -1   7   3      250.40      218.76     11.48 o
   0   7   3     3337.20     3404.05     62.40 o
   1   7   3        0.81        7.80      2.42 o
   2   7   3     3400.55     3602.41    100.90 o
   3   7   3        9.06        6.56      5.83 o
   4   7   3       83.64       86.01     10.20 o
   5   7   3       18.01        8.01      6.56 o
   6   7   3     1314.76     1482.23     52.12 o
   7   7   3        6.84       -5.10     14.57 o
 -11   8   3      146.86       68.53     39.37 o
 -10   8   3       68.30       34.25     12.39 o
  -9   8   3       80.92      120.26     27.70 o
  -8   8   3       70.58       53.93     10.93 o
  -7   8   3     2817.44     3438.05     98.02 o
  -6   8   3       68.38       44.46      8.02 o
  -5   8   3      267.02      224.82     15.33 o
  -4   8   3     1597.34     1753.41     54.59 o
  -3   8   3      173.31      173.62     11.67 o
  -2   8   3      344.93      308.18     15.91 o
  -1   8   3        5.41        9.11      4.64 o
   0   8   3      178.82      173.39     10.10 o
   1   8   3       86.26       63.46      6.92 o
   2   8   3      645.07      623.79     25.94 o
   3   8   3      116.95      128.31     14.58 o
   4   8   3        6.99        1.46      4.37 o
   5   8   3      117.90      121.01     12.39 o
   6   8   3       46.50       40.80      8.74 o
 -10   9   3      362.89      376.66     29.20 o
  -9   9   3       99.59       63.41     16.76 o
  -8   9   3        3.17       -8.01      8.01 o
  -7   9   3      310.85      309.50     20.44 o
  -6   9   3       10.62        9.47      5.83 o
  -5   9   3      259.09      246.67     16.79 o
  -4   9   3      353.26      354.94     18.99 o
  -3   9   3      284.21      277.40     24.09 o
  -2   9   3       25.60        7.03     14.21 o
  -1   9   3      719.35      708.07     28.13 o
   0   9   3      383.84      416.51     41.27 o
   1   9   3      611.07      557.47     57.06 o
   2   9   3      609.26      684.57     38.76 o
   3   9   3      585.28      568.82     35.83 o
   4   9   3       13.53        9.47      6.56 o
   5   9   3      212.01      243.60     18.96 o
   6   9   3        5.71       12.38     10.93 o
 -10  10   3       84.16       63.41     16.76 o
  -9  10   3        7.59        4.37      9.47 o
  -8  10   3       80.06       99.12     15.30 o
  -7  10   3      190.50      158.99     15.32 o
  -6  10   3       44.67       16.03      8.02 o
  -5  10   3      201.53      176.52     15.32 o
  -4  10   3      208.42      233.44     15.32 o
  -3  10   3      119.89      159.66     18.96 o
  -2  10   3     1429.45     1493.15     69.88 o
  -1  10   3        0.32        0.00      9.47 o
   0  10   3        4.48       -1.46      9.47 o
   1  10   3      493.37      432.61     31.42 o
   2  10   3      196.83      172.12     27.71 o
   3  10   3       83.08       77.25     14.58 o
   4  10   3       15.00       19.67      8.74 o
   5  10   3       56.46       41.53     10.93 o
  -9  11   3      186.04      133.44     18.96 o
  -8  11   3        8.36       -7.28      8.01 o
  -7  11   3      140.19      166.95     18.23 o
  -6  11   3      574.49      595.77     29.24 o
  -5  11   3      149.77      105.00     14.58 o
  -4  11   3        9.11        8.74     10.20 o
  -3  11   3       17.34       15.30      8.01 o
  -2  11   3       60.94       77.25     16.76 o
  -1  11   3      112.49      156.00     24.06 o
   0  11   3       38.06       38.62     13.12 o
   1  11   3       20.83       13.11     11.66 o
   2  11   3       77.17       46.64     13.85 o
   3  11   3        1.94       15.30     13.11 o
  -6  12   3       17.55       18.94     14.57 o
  -5  12   3        2.20      -10.20     10.20 o
  -4  12   3       44.04       21.13      9.47 o
  -3  12   3       41.21       33.52     14.57 o
  -2  12   3        1.68        2.19     10.20 o
  -1  12   3      600.81      611.87     45.32 o
   0  12   3      114.22      115.90     18.95 o
   1  12   3      133.39      120.29     18.95 o
   2  12   3      377.76      335.79     33.58 o
  -6  13   3        0.55       -2.91     10.93 o
  -5  13   3        0.92        2.19     11.66 o
  -4  13   3      220.59      221.00     32.09 o
  -3  13   3       25.52       17.49     10.20 o
  -2  13   3      125.99      135.59     22.60 o
  -1  13   3      781.23      831.85     57.07 o
   0  13   3      173.43      146.56     26.25 o
  -1 -14   4       14.53       -2.19     11.66 o
   0 -14   4      166.66      173.53     26.25 o
   1 -14   4        2.36       -8.01      8.01 o
   2 -14   4      480.07      406.84     31.41 o
   3 -14   4       61.48       40.08     15.30 o
   4 -14   4      113.60       88.93     18.95 o
  -3 -13   4      185.66      195.43     25.52 o
  -2 -13   4      695.49      750.36     51.19 o
  -1 -13   4       62.11       36.44     13.85 o
   0 -13   4      338.44      308.02     41.60 o
   1 -13   4        8.54        8.01      8.74 o
   2 -13   4        0.24        8.74     10.93 o
   3 -13   4      260.16      275.05     22.62 o
   4 -13   4       19.79       14.57     10.20 o
   5 -13   4      429.96      485.60     59.88 o
   6 -13   4        0.22      -15.30     15.30 o
  -5 -12   4       26.92       32.79     16.76 o
  -4 -12   4      473.25      455.78     36.52 o
  -3 -12   4      158.50      170.62     21.14 o
  -2 -12   4      119.45       67.07     17.50 o
  -1 -12   4      182.55      123.25     21.15 o
   0 -12   4      290.44      239.37     17.51 o
   1 -12   4        0.25       -4.37      5.10 o
   2 -12   4        4.33       10.93      8.74 o
   3 -12   4       59.74       48.82     12.39 o
   4 -12   4      179.38      170.64     16.77 o
   5 -12   4      374.25      370.88     24.82 o
   6 -12   4      100.53      110.79     15.31 o
   7 -12   4      103.38       91.11     14.58 o
  -6 -11   4      306.40      318.88     22.62 o
  -5 -11   4        3.36        5.83     12.38 o
  -4 -11   4       31.24        9.47     10.20 o
  -3 -11   4      106.07       81.64     10.21 o
  -2 -11   4       90.93       95.48     11.66 o
  -1 -11   4       36.54       34.97      8.74 o
   0 -11   4       79.28       56.12      9.47 o
   1 -11   4      735.73      772.34     34.41 o
   2 -11   4      269.51      301.40     21.89 o
   3 -11   4      636.19      711.04     31.46 o
   4 -11   4        6.76        6.56      5.83 o
   5 -11   4      405.78      468.85     26.29 o
   6 -11   4      592.67      705.46     35.09 o
   7 -11   4       21.66       -8.74     22.58 o
   8 -11   4       45.30       46.63     29.15 o
  -7 -10   4       66.95       51.01     13.85 o
  -6 -10   4      169.04      185.94     16.77 o
  -5 -10   4       26.25       57.56     15.30 o
  -4 -10   4      115.97      130.49     17.50 o
  -3 -10   4      234.45      223.99     13.86 o
  -2 -10   4      537.03      560.82     24.86 o
  -1 -10   4      214.35      201.36     14.59 o
   0 -10   4        2.82       15.30      6.56 o
   1 -10   4      308.16      340.23     16.79 o
   2 -10   4        5.74       20.40      7.28 o
   3 -10   4       19.90       16.03      6.56 o
   4 -10   4      577.24      676.49     30.72 o
   5 -10   4       18.53        6.56      6.56 o
   6 -10   4        4.30        3.64      6.56 o
   7 -10   4       11.67       10.20      8.01 o
   8 -10   4       20.64       -8.74     21.13 o
   9 -10   4       39.92       -2.91     31.33 o
  -8  -9   4      140.60       97.69     16.77 o
  -7  -9   4      118.55      121.74     12.39 o
  -6  -9   4        0.30        2.19      5.10 o
  -5  -9   4        0.50       -6.56      8.01 o
  -4  -9   4       73.74       59.76      7.29 o
  -3  -9   4      631.66      664.47     27.08 o
  -2  -9   4      231.20      202.14     18.97 o
  -1  -9   4       20.45       21.86      5.83 o
   0  -9   4       15.23        6.56      5.10 o
   1  -9   4      372.84      352.16     19.73 o
   2  -9   4     1433.26     1398.86     46.41 o
   3  -9   4        0.76       -5.10      5.10 o
   4  -9   4       15.01       22.58      8.01 o
   5  -9   4      364.64      353.47     20.45 o
   6  -9   4        6.46        2.19      5.83 o
   7  -9   4       31.04       10.20      5.83 o
   8  -9   4        3.48        8.01     17.48 o
   9  -9   4      209.16      136.38     32.09 o
  -9  -8   4       56.87       69.95     23.32 o
  -8  -8   4       34.45       10.20      6.56 o
  -7  -8   4        0.25        0.73      5.10 o
  -6  -8   4      178.65      185.24     13.86 o
  -5  -8   4       73.13       50.29      5.10 o
  -4  -8   4      277.48      297.09     21.90 o
  -3  -8   4        8.03       21.13      5.83 o
  -2  -8   4        0.76        0.00      2.91 o
  -1  -8   4      189.14      145.52     10.58 o
   0  -8   4      758.37      704.21     20.24 o
   1  -8   4     1703.49     1744.61     37.77 o
   2  -8   4       69.85       65.89      5.91 o
   3  -8   4      340.70      371.10     19.72 o
   4  -8   4       21.24       15.02     12.75 o
   5  -8   4      560.02      592.49     19.68 o
   6  -8   4      474.65      452.46     31.79 o
   7  -8   4      143.03      123.95     12.40 o
   8  -8   4        0.02      -16.03     19.67 o
   9  -8   4       51.36       44.45     24.05 o
  -9  -7   4       14.56        8.74      8.01 o
  -8  -7   4       58.33       50.28     10.20 o
  -7  -7   4       59.04       41.54      7.29 o
  -6  -7   4      185.41      169.95     12.40 o
  -5  -7   4      134.94      141.46      8.02 o
  -4  -7   4       52.57       42.27      5.83 o
  -3  -7   4        5.82        8.77      5.71 o
  -2  -7   4     2255.76     2323.88     47.32 o
  -1  -7   4        0.15        2.11      4.73 o
   0  -7   4      349.04      322.70     10.71 o
   1  -7   4       22.65       22.63      9.84 o
   2  -7   4     2118.81     2266.81     46.22 o
   3  -7   4      672.78      662.90     43.24 o
   4  -7   4       29.66       16.77      4.03 o
   5  -7   4      557.44      519.36     18.28 o
   6  -7   4      218.64      215.32     17.51 o
   7  -7   4     1388.56     1499.05     52.20 o
   8  -7   4        7.62        3.64     18.94 o
   9  -7   4      126.00       78.00     14.58 o
  10  -7   4      217.63      277.87     53.24 o
 -10  -6   4       67.27       42.99     14.57 o
  -9  -6   4      227.57      264.06     22.61 o
  -8  -6   4       33.19       34.24      8.01 o
  -7  -6   4      829.74      976.53     29.30 o
  -6  -6   4     1037.51     1115.28     25.98 o
  -5  -6   4     2259.87     2375.16     47.63 o
  -4  -6   4     1048.50     1060.09     28.26 o
  -3  -6   4     1043.12     1114.06     44.15 o
  -2  -6   4       94.10       80.46     12.76 o
  -1  -6   4     1853.41     1874.77     49.04 o
   0  -6   4       13.45        9.84      2.58 o
   1  -6   4     2587.91     2702.66     63.65 o
   2  -6   4     3496.85     3795.10    158.08 o
   3  -6   4     4904.74     5044.28    167.33 o
   4  -6   4       66.86       60.82      5.08 o
   5  -6   4      485.22      486.13     47.54 o
   6  -6   4      296.01      284.19     24.82 o
   7  -6   4      286.89      228.15     21.17 o
   8  -6   4       41.30       18.22     12.39 o
   9  -6   4       14.56       -1.46      6.56 o
  10  -6   4      647.67      734.74     46.06 o
 -10  -5   4        0.83        2.91     41.52 o
  -9  -5   4      473.49      528.20     34.34 o
  -8  -5   4      379.81      387.05     16.80 o
  -7  -5   4        0.39        6.56      2.66 o
  -6  -5   4      654.90      699.13     46.86 o
  -5  -5   4       30.78       23.62      3.32 o
  -4  -5   4      573.54      529.24     13.55 o
  -3  -5   4     2833.01     2935.09    155.33 o
  -2  -5   4      377.29      361.67     11.24 o
  -1  -5   4      787.60      714.11     17.16 o
   0  -5   4     2945.87     2939.31     89.50 o
   1  -5   4     1504.55     1347.26     28.27 o
   2  -5   4     1010.22      963.10     21.88 o
   3  -5   4      607.68      639.99     16.07 o
   4  -5   4      176.08      165.56     20.07 o
   5  -5   4      134.52      123.88      7.00 o
   6  -5   4      603.44      585.21     17.76 o
   7  -5   4        4.11        3.64      3.64 o
   8  -5   4       33.50       22.59      9.47 o
   9  -5   4        9.18       13.84     10.20 o
  10  -5   4      269.52      341.43     30.64 o
 -11  -4   4       13.91       -7.29     13.11 o
 -10  -4   4      180.13      110.11     34.27 o
  -9  -4   4       84.00       77.15     10.43 o
  -8  -4   4       62.41       67.41      7.14 o
  -7  -4   4        3.81        2.97      6.92 o
  -6  -4   4      240.61      230.57     17.52 o
  -5  -4   4        3.94        8.65      2.91 o
  -4  -4   4      465.61      516.94     15.74 o
  -3  -4   4      318.73      357.83     10.59 o
  -2  -4   4     1521.45     1472.69     26.61 o
  -1  -4   4     3878.90     3606.97     91.04 o
   0  -4   4      750.01      663.51     14.67 o
   1  -4   4        0.08        3.82      2.07 o
   2  -4   4     1009.70      944.94     22.87 o
   3  -4   4     2458.71     2569.73     46.67 o
   4  -4   4     3277.89     3210.13     59.31 o
   5  -4   4       49.54       48.59     15.30 o
   6  -4   4      175.68      167.05      6.57 o
   7  -4   4     2482.15     2841.21     55.59 o
   8  -4   4      439.40      355.78     23.38 o
   9  -4   4        8.70        5.83      9.47 o
  10  -4   4      114.91       61.96     16.77 o
 -11  -3   4      231.56      117.43     23.34 o
 -10  -3   4       64.67       29.15     13.85 o
  -9  -3   4      740.31      770.79     49.04 o
  -8  -3   4      201.39      179.58     16.78 o
  -7  -3   4      131.21      125.00     19.69 o
  -6  -3   4     4243.83     4366.74    124.70 o
  -5  -3   4     2095.91     2214.45     44.26 o
  -4  -3   4     1190.01     1165.91     24.00 o
  -3  -3   4      829.04      862.89     16.28 o
  -2  -3   4     1269.12     1092.63     19.97 o
  -1  -3   4      878.27      867.22     22.54 o
   0  -3   4     8881.47     8992.60    173.47 o
   1  -3   4     1013.76     1000.07     19.17 o
   2  -3   4     1128.85      928.27     17.95 o
   3  -3   4      845.73      842.03     17.81 o
   4  -3   4      169.38      164.19      6.57 o
   5  -3   4      379.74      384.47      9.50 o
   6  -3   4      239.86      240.12      8.03 o
   7  -3   4        9.80        8.01      2.19 o
   8  -3   4      169.98      134.91     15.31 o
   9  -3   4        0.05       18.21     12.38 o
  10  -3   4      114.52       96.95     18.95 o
 -11  -2   4      537.98      512.96     47.50 o
 -10  -2   4       19.46       -6.56      9.47 o
  -9  -2   4      125.63      126.86     17.50 o
  -8  -2   4      380.33      372.57     21.19 o
  -7  -2   4     1412.96     1499.18     33.53 o
  -6  -2   4      129.02       99.73      5.40 o
  -5  -2   4      339.80      327.85      9.47 o
  -4  -2   4       56.69       45.42      3.32 o
  -3  -2   4       47.86       24.77      4.37 o
  -2  -2   4     1114.09     1175.97     36.76 o
  -1  -2   4     2011.31     1643.04     23.61 o
   0  -2   4     7849.12     7566.30    241.96 o
   1  -2   4      177.88      111.94      3.51 o
   2  -2   4     2952.36     2545.35     44.33 o
   3  -2   4     1644.09     1606.53     48.28 o
   4  -2   4        1.92        3.64      0.73 o
   5  -2   4      271.99      282.60      7.30 o
   6  -2   4      349.10      319.22     12.42 o
   7  -2   4      848.51      877.25     21.99 o
   8  -2   4        0.52        1.46     10.20 o
   9  -2   4        0.39        7.28     10.20 o
  10  -2   4       36.03       52.46     18.94 o
 -12  -1   4       20.09        8.01      8.74 o
 -11  -1   4       27.00        1.46     12.39 o
 -10  -1   4        0.94        2.91     10.93 o
  -9  -1   4      138.41       98.44     16.77 o
  -8  -1   4      369.85      352.11     14.61 o
  -7  -1   4       56.44       53.20      4.37 o
  -6  -1   4     1011.11      987.30     21.34 o
  -5  -1   4      810.14      864.00     16.57 o
  -4  -1   4      983.06     1094.46     18.82 o
  -3  -1   4      225.58      186.44      5.12 o
  -2  -1   4      812.27      855.22     22.56 o
  -1  -1   4     6685.33     5860.30     70.32 o
   0  -1   4      653.93      705.26     19.18 o
   1  -1   4      236.21      215.28     13.90 o
   2  -1   4      309.17      291.38      8.28 o
   3  -1   4     1761.23     1856.08     43.85 o
   4  -1   4       82.25       55.87      4.01 o
   5  -1   4      350.93      305.44      8.04 o
   6  -1   4      444.82      462.73     16.81 o
   7  -1   4      575.49      626.10     16.82 o
   8  -1   4     1023.49     1201.82     64.53 o
   9  -1   4      566.34      554.03     44.59 o
  10  -1   4      253.60      267.72     30.64 o
 -12   0   4        0.88        5.10     18.94 o
 -11   0   4       38.23       32.06     10.93 o
 -10   0   4      377.53      397.97     28.48 o
  -9   0   4       66.35       61.95     10.20 o
  -8   0   4     2781.39     3257.09     72.18 o
  -7   0   4      389.13      398.37     12.43 o
  -6   0   4      168.09      173.67      6.57 o
  -5   0   4      605.97      512.09     13.21 o
  -4   0   4      211.74      177.54      8.04 o
  -3   0   4     1145.70     1276.75     64.21 o
  -2   0   4     2211.01     2200.55     81.59 o
  -1   0   4     7576.69     7252.34    109.22 o
   0   0   4     5275.35     4752.43     57.02 o
   1   0   4      375.48      348.12      6.87 o
   2   0   4     2658.35     3030.06     83.38 o
   3   0   4     1775.14     1832.07     28.57 o
   4   0   4      587.99      615.31     15.02 o
   5   0   4      638.69      606.02     12.68 o
   6   0   4        4.60        5.21      5.10 o
   7   0   4      964.35     1119.79     36.67 o
   8   0   4      455.59      582.26     38.72 o
   9   0   4       58.20       53.20     17.49 o
 -12   1   4        4.54       14.57     15.30 o
 -11   1   4      178.99      131.26     17.50 o
 -10   1   4      198.56      215.17     24.07 o
  -9   1   4     2379.72     2929.37    118.51 o
  -8   1   4      642.45      716.03     19.04 o
  -7   1   4       12.34       17.48      2.91 o
  -6   1   4      173.67      153.98      6.57 o
  -5   1   4     1094.76     1124.38     20.96 o
  -4   1   4        7.81        2.74      8.74 o
  -3   1   4      998.58      992.03     37.01 o
  -2   1   4      633.47      544.87     22.47 o
  -1   1   4     1728.77     1610.49     22.90 o
   0   1   4    10677.45    10220.49    139.57 o
   1   1   4     3132.72     2825.71     38.60 o
   2   1   4       98.56      115.26      3.61 o
   3   1   4     1153.01     1164.30     20.28 o
   4   1   4     2212.04     2198.55     35.47 o
   5   1   4      154.41      153.56      6.56 o
   6   1   4      709.10      723.12     18.20 o
   7   1   4      899.76     1043.88     85.38 o
   8   1   4      713.92      693.64     32.93 o
 -12   2   4       52.56        6.56     11.66 o
 -11   2   4      330.55      308.75     32.12 o
 -10   2   4      430.98      506.23     23.38 o
  -9   2   4      115.97      136.33     10.21 o
  -8   2   4      185.59      186.76      9.48 o
  -7   2   4      536.84      493.30     16.10 o
  -6   2   4     1399.69     1450.48     50.59 o
  -5   2   4     2722.46     2913.09     79.06 o
  -4   2   4      447.33      529.68     53.86 o
  -3   2   4      383.26      309.02     16.48 o
  -2   2   4      739.16      656.79     24.33 o
  -1   2   4     5368.21     4809.98     80.54 o
   0   2   4      441.59      427.82      9.69 o
   1   2   4     1652.82     1524.86     25.74 o
   2   2   4     2737.03     2655.74     39.32 o
   3   2   4     1103.20     1174.00     20.05 o
   4   2   4      450.80      458.33     10.07 o
   5   2   4       99.15       92.77      4.36 o
   6   2   4       36.28       35.52      3.64 o
   7   2   4       51.94       51.14     22.95 o
   8   2   4      253.76      291.83     26.26 o
 -12   3   4       33.52       29.14     16.76 o
 -11   3   4      321.01      319.68     31.38 o
 -10   3   4       76.99       67.78      8.75 o
  -9   3   4      242.61      298.45     14.59 o
  -8   3   4       10.24        9.47      3.64 o
  -7   3   4      585.28      575.74     55.28 o
  -6   3   4      874.97      936.98     34.89 o
  -5   3   4      533.51      515.98     20.86 o
  -4   3   4     2433.95     2498.55     65.74 o
  -3   3   4      294.02      248.66     11.18 o
  -2   3   4      262.69      318.22     18.28 o
  -1   3   4      980.84     1041.14     24.86 o
   0   3   4       94.24       68.72      3.75 o
   1   3   4     1585.38     1467.12     57.51 o
   2   3   4      760.02      710.33     14.22 o
   3   3   4      244.00      260.09      8.40 o
   4   3   4       79.88       71.70      4.37 o
   5   3   4     2155.67     2287.52     43.96 o
   6   3   4       89.89       92.24      5.08 o
   7   3   4       73.73       76.52      8.75 o
   8   3   4      477.27      567.60     43.10 o
   9   3   4      240.97      301.25     34.28 o
 -12   4   4       41.10        2.91     12.39 o
 -11   4   4      397.92      443.95     37.24 o
 -10   4   4       56.31       43.72      7.29 o
  -9   4   4      564.24      662.56     25.60 o
  -8   4   4     4892.70     5969.08    216.69 o
  -7   4   4     1033.09     1067.54     52.90 o
  -6   4   4       50.85       28.22      5.93 o
  -5   4   4      340.01      353.32     17.06 o
  -4   4   4     3814.99     3639.11     76.65 o
  -3   4   4      202.53      215.05      9.49 o
  -2   4   4     2188.32     2324.51     51.18 o
  -1   4   4     3236.53     3120.55     54.50 o
   0   4   4       96.68       75.86      5.83 o
   1   4   4     2677.29     2655.22     48.84 o
   2   4   4      196.05      179.49      8.41 o
   3   4   4      104.45       91.37      5.63 o
   4   4   4        2.37       -1.19      2.53 o
   5   4   4      670.05      670.03     21.23 o
   6   4   4       81.20       69.24      8.75 o
   7   4   4       23.36        7.29      5.83 o
   8   4   4      475.41      600.42     47.48 o
 -12   5   4       31.26        6.56     12.39 o
 -11   5   4        0.64        5.83     10.93 o
 -10   5   4      654.19      673.66     32.18 o
  -9   5   4      392.82      350.59     29.95 o
  -8   5   4      766.51      865.14     45.42 o
  -7   5   4        0.04       21.85     12.38 o
  -6   5   4      513.13      536.34     24.88 o
  -5   5   4      200.22      175.10     24.45 o
  -4   5   4      239.48      248.01     16.06 o
  -3   5   4      968.49      893.06     30.91 o
  -2   5   4     1515.87     1498.43     34.53 o
  -1   5   4     3225.94     3392.37     64.76 o
   0   5   4     5303.69     5205.34     91.60 o
   1   5   4     1965.94     1978.56     36.56 o
   2   5   4     2009.52     2107.93     47.64 o
   3   5   4      461.05      461.86     14.87 o
   4   5   4       12.12        4.63      5.46 o
   5   5   4      965.07     1042.57    103.38 o
   6   5   4       64.51       61.22      7.29 o
   7   5   4        3.44       -5.83      6.56 o
   8   5   4        5.74       -2.19      8.01 o
 -12   6   4        2.30        1.46     14.57 o
 -11   6   4     1076.74     1281.25     57.17 o
 -10   6   4      165.93      145.84     13.85 o
  -9   6   4       55.82       24.05     11.66 o
  -8   6   4      425.65      415.74     28.50 o
  -7   6   4       28.73       21.13      8.74 o
  -6   6   4      251.89      236.51     16.79 o
  -5   6   4      297.86      284.11     16.07 o
  -4   6   4     1747.71     1826.51     53.29 o
  -3   6   4     1759.87     1821.89     41.49 o
  -2   6   4      419.88      444.04     31.45 o
  -1   6   4      102.36       82.48      4.88 o
   0   6   4      323.98      278.09     14.98 o
   1   6   4        8.64        8.80      3.64 o
   2   6   4        1.72        6.00      4.36 o
   3   6   4        0.22       -1.85      3.09 o
   4   6   4       27.48       20.86      9.84 o
   5   6   4      291.78      320.39     18.25 o
   6   6   4      351.28      405.88     21.17 o
   7   6   4      790.64      883.18     58.54 o
 -11   7   4       46.71       -1.46      9.47 o
 -10   7   4      220.38      206.43     24.07 o
  -9   7   4       25.92       59.01     10.93 o
  -8   7   4      262.31      321.09     21.16 o
  -7   7   4      451.37      464.07     24.85 o
  -6   7   4      931.47     1051.30     38.88 o
  -5   7   4       24.53       31.33      8.01 o
  -4   7   4      229.48      244.50     13.87 o
  -3   7   4     5144.16     5339.41    189.23 o
  -2   7   4     1161.13     1161.26     61.06 o
  -1   7   4      100.18       97.56      6.19 o
   0   7   4       18.73       17.87      3.75 o
   1   7   4        5.93        3.24      2.91 o
   2   7   4       81.23       80.91     11.66 o
   3   7   4      296.76      251.83     18.98 o
   4   7   4       76.44       66.32      8.02 o
   5   7   4      376.18      353.38     21.17 o
   6   7   4       18.01       24.77     11.66 o
   7   7   4        0.21       -8.01     13.84 o
 -11   8   4      276.97      239.30     24.08 o
 -10   8   4       14.70       -5.83      8.01 o
  -9   8   4      212.07      216.63     22.61 o
  -8   8   4      456.82      504.12     27.03 o
  -7   8   4       27.15       21.13      8.74 o
  -6   8   4      115.89      118.11     11.66 o
  -5   8   4       14.51        8.74      5.83 o
  -4   8   4     1003.20     1004.93     34.50 o
  -3   8   4      142.95      121.06     14.59 o
  -2   8   4      606.43      662.08     20.39 o
  -1   8   4      131.87      122.06      7.68 o
   0   8   4      459.37      485.56     23.39 o
   1   8   4     1075.16     1144.19     39.66 o
   2   8   4     1753.69     1752.10     54.47 o
   3   8   4       18.31       -2.91      5.83 o
   4   8   4        1.53        2.91      6.56 o
   5   8   4      802.42      855.53     38.06 o
   6   8   4      115.39      139.22     21.87 o
 -10   9   4       79.21       51.74     14.58 o
  -9   9   4        1.90       -3.64      8.74 o
  -8   9   4      798.08      792.82     43.19 o
  -7   9   4      254.74      263.41     21.16 o
  -6   9   4        8.44       -5.83      5.83 o
  -5   9   4        5.18        4.37      4.37 o
  -4   9   4      777.60      921.45     35.16 o
  -3   9   4      343.17      382.65     35.05 o
  -2   9   4        2.40       -0.43      3.84 o
  -1   9   4     1486.29     1593.69     56.31 o
   0   9   4       82.07       65.60      8.02 o
   1   9   4      199.40      157.55     18.96 o
   2   9   4      231.06      233.45     21.89 o
   3   9   4      191.50      204.93     22.61 o
   4   9   4       27.82       13.84      6.56 o
   5   9   4       27.42       21.86      7.29 o
  -9  10   4       85.37       81.63     17.49 o
  -8  10   4      494.58      561.09     33.61 o
  -7  10   4        7.53       -2.91      5.10 o
  -6  10   4       23.53       25.50      8.74 o
  -5  10   4     1397.74     1522.30     50.72 o
  -4  10   4        5.88       -7.28     13.11 o
  -3  10   4        3.99        1.46      8.01 o
  -2  10   4     1393.89     1451.94     72.05 o
  -1  10   4      850.78      892.18     46.88 o
   0  10   4       35.73       20.40      9.47 o
   1  10   4       55.84       67.77     17.49 o
   2  10   4      464.67      528.14     34.33 o
   3  10   4       21.83        7.29      6.56 o
   4  10   4      102.82      103.50     15.31 o
  -9  11   4       21.08       12.39      8.74 o
  -8  11   4      196.95      199.09     31.36 o
  -7  11   4      861.06      848.53     56.37 o
  -6  11   4      907.85     1079.58     59.33 o
  -4  11   4      208.32      223.19     24.80 o
  -3  11   4      915.26     1089.36     57.14 o
  -2  11   4        0.49        3.64     13.11 o
  -1  11   4      174.67      154.60     18.23 o
   0  11   4      197.89      190.35     21.88 o
   1  11   4       11.72       15.30     13.11 o
   2  11   4      145.99      182.26     26.25 o
   3  11   4      105.43       60.50     16.04 o
  -8  12   4       24.52      -11.66     11.66 o
  -7  12   4        9.78       -4.37     14.57 o
  -6  12   4       23.90       18.94     10.93 o
  -5  12   4        8.43       19.67     13.11 o
  -4  12   4      130.87      129.76     18.95 o
  -3  12   4     1045.20     1097.88     71.09 o
  -2  12   4      236.53      182.36     21.88 o
  -1  12   4      317.93      388.98     36.49 o
   0  12   4      358.42      354.75     34.31 o
   1  12   4        7.25       -5.10     10.20 o
  -6  13   4      192.09      129.07     26.25 o
  -5  13   4        0.05       -5.83     13.11 o
  -4  13   4      113.95       82.37     22.60 o
  -3  13   4        0.50       11.66     14.57 o
  -2  13   4       39.29       24.04     11.66 o
  -1  13   4       29.76       35.70     15.30 o
  -1 -14   5        7.46       15.30     10.20 o
   1 -14   5        0.22      -10.20     10.20 o
   2 -14   5        9.82       18.94      8.74 o
   3 -14   5       92.01       46.64     14.58 o
   4 -14   5        4.78       -8.74     18.21 o
  -4 -13   5       21.55       36.43     13.11 o
  -3 -13   5        0.12        5.10      8.01 o
  -2 -13   5       17.93        2.19     10.93 o
  -1 -13   5       30.75        7.29     10.20 o
   0 -13   5      218.68      242.89     24.07 o
   1 -13   5      722.69      738.14     38.77 o
   2 -13   5      223.08      110.87     35.74 o
   3 -13   5       15.19        9.47      8.74 o
   4 -13   5        3.20        8.74     10.20 o
   5 -13   5      256.66      290.34     24.07 o
   6 -13   5        8.92       10.93     24.77 o
  -5 -12   5      111.73       94.03     20.41 o
  -4 -12   5        2.51       11.66     13.84 o
  -3 -12   5       49.85       35.70     13.84 o
  -2 -12   5      144.56      125.40     15.31 o
  -1 -12   5     1651.37     1973.53     62.55 o
   0 -12   5      700.64      754.32     33.66 o
   1 -12   5       70.81       45.18      8.75 o
   2 -12   5       97.21       76.53     10.93 o
   3 -12   5        0.21       -7.28      7.28 o
   4 -12   5      383.73      446.84     27.75 o
   5 -12   5      157.45      174.99     20.42 o
   6 -12   5        1.10       -7.28      7.28 o
   7 -12   5        0.05       -9.47     21.13 o
  -6 -11   5        1.75        6.56     14.57 o
  -5 -11   5      142.48      132.69     18.96 o
  -4 -11   5        8.01        5.83      9.47 o
  -3 -11   5      110.27      100.60     16.77 o
  -2 -11   5        5.33        1.46      6.56 o
  -1 -11   5       88.80      100.59     11.66 o
   0 -11   5      432.93      441.26     24.84 o
   1 -11   5      146.55      142.92     15.31 o
   2 -11   5      142.96      137.81     12.40 o
   3 -11   5       95.14       90.38     11.66 o
   4 -11   5       18.11        5.83      8.01 o
   5 -11   5      204.97      192.55     16.78 o
   6 -11   5      458.75      483.54     28.49 o
   7 -11   5      327.51      203.62     40.87 o
   8 -11   5      117.92       11.66     36.45 o
  -7 -10   5      206.45      277.13     30.63 o
  -6 -10   5      150.23      148.01     14.58 o
  -5 -10   5        0.34       -4.37      8.74 o
  -4 -10   5      130.13      122.48     16.04 o
  -3 -10   5      792.31      841.44     31.49 o
  -2 -10   5       15.59        5.10      5.10 o
  -1 -10   5       89.02       64.14      9.48 o
   0 -10   5      239.76      228.40     16.05 o
   1 -10   5      658.57      643.35     25.62 o
   2 -10   5      765.42      874.50     32.96 o
   3 -10   5      193.97      198.41     18.24 o
   4 -10   5      284.88      262.02     17.52 o
   5 -10   5      462.41      501.21     24.11 o
   6 -10   5      867.31     1000.38     41.74 o
   7 -10   5      308.90      318.18     47.44 o
   8 -10   5       33.69       13.84     20.40 o
  -8  -9   5        2.72       -8.01      8.01 o
  -7  -9   5      813.78      942.00     40.26 o
  -6  -9   5      241.96      259.72     19.70 o
  -5  -9   5        3.73        3.64      4.37 o
  -4  -9   5      649.67      728.79     27.81 o
  -3  -9   5      723.17      797.43     32.22 o
  -2  -9   5       20.19       10.20      5.10 o
  -1  -9   5      213.09      195.55     13.86 o
   0  -9   5     4146.28     4573.77    124.04 o
   1  -9   5      431.27      430.50     18.27 o
   2  -9   5       37.55       29.15      8.02 o
   3  -9   5      638.27      696.04     28.54 o
   4  -9   5      167.79      154.85      9.58 o
   5  -9   5        5.29        0.00      5.83 o
   6  -9   5       10.43       -2.19      4.37 o
   7  -9   5       62.61       66.31     21.13 o
   8  -9   5       56.46       59.75     24.05 o
   9  -9   5      141.57      123.93     56.86 o
  -9  -8   5      213.56      153.16     20.42 o
  -8  -8   5       27.80       61.93     21.86 o
  -7  -8   5       81.84       96.93     10.20 o
  -6  -8   5       28.46       38.62      8.01 o
  -5  -8   5       11.24        6.56      3.64 o
  -4  -8   5       12.94       14.57      5.10 o
  -3  -8   5      255.67      228.46     13.87 o
  -2  -8   5        4.37       10.93      4.37 o
  -1  -8   5       92.63       90.40     10.21 o
   0  -8   5      215.90      206.54     10.95 o
   1  -8   5      750.99      695.08     30.79 o
   2  -8   5      586.16      639.71     20.92 o
   3  -8   5      119.56      123.72      8.76 o
   4  -8   5      189.20      155.02     23.71 o
   5  -8   5      208.57      196.42     22.98 o
   6  -8   5     1487.47     1712.63     57.38 o
   7  -8   5      200.61      217.35     18.23 o
   8  -8   5      414.61      332.26     50.39 o
   9  -8   5      120.68       97.68     20.41 o
  -9  -7   5      254.45      275.76     26.26 o
  -8  -7   5      550.07      686.31     28.50 o
  -7  -7   5      690.62      760.99     31.46 o
  -6  -7   5      445.37      501.72     47.13 o
  -5  -7   5      144.41      119.12     17.87 o
  -4  -7   5       19.37       14.57      4.37 o
  -3  -7   5      982.51     1011.62     28.32 o
  -2  -7   5     3462.66     3533.10     87.86 o
  -1  -7   5       10.47       16.22      3.61 o
   0  -7   5      186.24      174.70     17.15 o
   1  -7   5       45.84       39.93      8.75 o
   2  -7   5      101.20      106.87      7.36 o
   3  -7   5      286.42      281.55     11.22 o
   4  -7   5       25.08       29.77      4.36 o
   5  -7   5      512.88      493.10     17.83 o
   6  -7   5      251.52      236.05     29.19 o
   7  -7   5       43.97       46.63      8.02 o
   8  -7   5        7.67        2.91     13.84 o
   9  -7   5       92.07       73.61     14.58 o
 -10  -6   5       85.86       93.83     30.61 o
  -9  -6   5       78.89       83.81     16.76 o
  -8  -6   5     1006.28     1205.97     41.79 o
  -7  -6   5       63.20       65.06     20.77 o
  -6  -6   5        2.40        1.46     12.75 o
  -5  -6   5      303.05      266.61     48.56 o
  -4  -6   5      245.37      248.49     32.49 o
  -3  -6   5      556.34      541.73     13.87 o
  -2  -6   5     2860.49     2908.41     57.73 o
  -1  -6   5      877.77      943.61     22.87 o
   0  -6   5     4707.33     4900.74    107.32 o
   1  -6   5     2502.34     2526.11     51.92 o
   2  -6   5      860.71      796.14     19.20 o
   3  -6   5      750.48      804.24     20.67 o
   4  -6   5      151.85      154.72     20.06 o
   5  -6   5      675.25      724.36     19.88 o
   6  -6   5     1359.07     1467.14     44.50 o
   7  -6   5      352.88      344.63     16.06 o
   8  -6   5        1.39        2.91      4.37 o
   9  -6   5       10.67        0.00      8.01 o
 -11  -5   5       62.54       51.01     29.15 o
 -10  -5   5      364.86      253.31     40.15 o
  -9  -5   5       11.33       16.76     10.93 o
  -8  -5   5      161.78      173.56     12.40 o
  -7  -5   5       14.29       24.28      7.29 o
  -6  -5   5       22.47       20.06      6.92 o
  -5  -5   5       74.64       73.97      5.22 o
  -4  -5   5        4.72        9.90      2.28 o
  -3  -5   5     9102.01     9245.16    343.41 o
  -2  -5   5     1882.56     1869.94     33.55 o
  -1  -5   5        0.03        2.91      2.06 o
   0  -5   5     1999.53     1937.92     57.03 o
   1  -5   5       28.33       34.03      6.92 o
   2  -5   5      796.79      847.10     19.95 o
   3  -5   5       10.45       10.80      2.58 o
   4  -5   5     1031.94     1068.81     24.47 o
   5  -5   5       49.14       50.95      3.84 o
   6  -5   5     2331.22     2575.01     48.45 o
   7  -5   5      395.77      386.38     13.88 o
   8  -5   5      466.86      398.90     30.68 o
   9  -5   5      531.27      554.61     37.27 o
  10  -5   5      130.34       37.18     27.70 o
 -11  -4   5       36.32       -3.64     13.84 o
 -10  -4   5       47.31      -10.20     26.96 o
  -9  -4   5        0.20       -4.90      9.11 o
  -8  -4   5      223.74      222.60     12.58 o
  -7  -4   5     2071.56     2311.02     54.06 o
  -6  -4   5      298.82      300.61     16.80 o
  -5  -4   5       22.36       12.08      1.96 o
  -4  -4   5     1922.88     2028.25     34.78 o
  -3  -4   5     1151.72     1141.78     26.57 o
  -2  -4   5     1579.61     1474.34     27.49 o
  -1  -4   5       81.38       43.14      3.09 o
   0  -4   5      403.16      358.36      9.49 o
   1  -4   5      526.30      647.20     14.71 o
   2  -4   5       40.80       40.12      4.01 o
   3  -4   5     1593.51     1571.29     36.64 o
   4  -4   5       50.20       58.31      4.74 o
   5  -4   5      986.87     1055.29     24.23 o
   6  -4   5      714.44      751.38     16.84 o
   7  -4   5      289.44      231.38     21.17 o
   8  -4   5        7.90       29.87     13.84 o
   9  -4   5      111.89      110.07     17.49 o
  10  -4   5      162.62       17.50     25.52 o
 -11  -3   5      105.05        5.83     21.14 o
 -10  -3   5      999.29     1152.82     64.49 o
  -9  -3   5      168.17      148.04     20.42 o
  -8  -3   5      383.08      364.46     17.25 o
  -7  -3   5      571.84      585.75     18.92 o
  -6  -3   5     2141.54     2440.23     92.78 o
  -5  -3   5      414.38      425.80     13.90 o
  -4  -3   5      346.11      349.70      8.93 o
  -3  -3   5     2972.22     2762.86    162.10 o
  -2  -3   5      108.94       84.34      5.11 o
  -1  -3   5     2247.15     2055.92     29.82 o
   0  -3   5     1236.79     1050.23     17.69 o
   1  -3   5      828.18      840.44     15.67 o
   2  -3   5      202.58      144.25     14.24 o
   3  -3   5     7632.09     7699.52    150.77 o
   4  -3   5      364.58      313.58     17.54 o
   5  -3   5      456.27      389.75     21.21 o
   6  -3   5     1092.65     1057.58     40.39 o
   7  -3   5     1402.36     1437.76     55.89 o
   8  -3   5       39.86       28.42     13.12 o
   9  -3   5      118.09       96.95     19.68 o
  10  -3   5      171.36       49.58     25.52 o
 -12  -2   5       26.40      -10.93     10.93 o
 -11  -2   5      421.83      425.73     39.43 o
 -10  -2   5      994.96     1077.46     60.84 o
  -9  -2   5      792.96      811.46     49.80 o
  -8  -2   5       21.57       21.13      8.01 o
  -7  -2   5      200.17      187.77     10.05 o
  -6  -2   5     1963.53     2078.04     35.78 o
  -5  -2   5      979.46      999.56     55.94 o
  -4  -2   5     2486.98     2568.56     47.46 o
  -3  -2   5     1388.34     1171.44     49.37 o
  -2  -2   5    14369.33    13730.08    337.25 o
  -1  -2   5     3107.48     3057.23     42.21 o
   0  -2   5     1333.42     1146.31     17.78 o
   1  -2   5     2728.72     2589.73     38.72 o
   2  -2   5     1808.61     1736.25     41.69 o
   3  -2   5      344.93      392.63     14.62 o
   4  -2   5      735.00      756.97     23.47 o
   5  -2   5     1324.18     1345.57     46.40 o
   6  -2   5      657.04      573.92     27.09 o
   7  -2   5      203.11      201.33     16.05 o
   8  -2   5      188.77      176.50     20.42 o
   9  -2   5      552.08      419.48     30.69 o
  10  -2   5       80.20       16.03     40.08 o
 -12  -1   5      550.93      474.20     53.34 o
 -11  -1   5      815.80      868.82     63.68 o
 -10  -1   5        3.54        7.28      8.01 o
  -9  -1   5        6.28        4.37      5.83 o
  -8  -1   5      102.10       86.75      8.75 o
  -7  -1   5      908.90      887.53     21.29 o
  -6  -1   5       67.24       53.21      3.64 o
  -5  -1   5     1272.68     1283.45     39.15 o
  -4  -1   5       16.35       10.93      1.21 o
  -3  -1   5      353.21      319.95      9.68 o
  -2  -1   5     4443.75     4279.07     60.45 o
  -1  -1   5      928.36      875.77     13.88 o
   0  -1   5     3374.42     3104.69     67.82 o
   1  -1   5      423.67      335.36      6.68 o
   2  -1   5     1631.28     1778.52     31.54 o
   3  -1   5     1917.95     1853.82     34.57 o
   4  -1   5     1239.29     1321.59     26.43 o
   5  -1   5      536.21      554.22     28.17 o
   6  -1   5     1174.51     1251.34     64.66 o
   7  -1   5      874.52      900.55     54.96 o
   8  -1   5      394.76      464.43     35.05 o
   9  -1   5       39.60       67.76     19.67 o
 -12   0   5      196.84      188.88     26.98 o
 -11   0   5        1.11      -13.11     13.11 o
 -10   0   5     1252.76     1457.61     69.76 o
  -9   0   5     1717.24     2048.71     67.09 o
  -8   0   5      445.03      453.94     16.81 o
  -7   0   5       49.43       37.17      4.37 o
  -6   0   5      794.08      789.21     19.09 o
  -5   0   5     9587.14     9962.62    243.50 o
  -4   0   5     1027.54      990.58     25.83 o
  -3   0   5     3066.08     2834.21    192.10 o
  -2   0   5     7715.14     7527.12    177.47 o
  -1   0   5     1024.01     1080.23     28.88 o
   0   0   5        7.69       11.18      2.55 o
   1   0   5     1380.15     1237.68     31.54 o
   2   0   5      583.97      617.29     13.57 o
   3   0   5       90.42       68.13      9.48 o
   4   0   5      722.09      682.43     28.60 o
   5   0   5       47.22       49.17      6.92 o
   6   0   5      315.47      320.09     18.25 o
   7   0   5      417.08      411.25     24.84 o
   8   0   5      512.34      529.05     27.04 o
   9   0   5       24.30       42.26     20.40 o
 -11   1   5      295.41      252.49     37.22 o
 -10   1   5      101.91       75.81     16.04 o
  -9   1   5      262.29      235.00     16.06 o
  -8   1   5       64.43       53.93      6.56 o
  -7   1   5      194.85      157.61      8.03 o
  -6   1   5      819.16      833.46     23.50 o
  -5   1   5      348.46      289.39     10.25 o
  -4   1   5      170.13      139.22      7.96 o
  -3   1   5      484.14      432.81     11.07 o
  -2   1   5    11442.44    11258.26    151.06 o
  -1   1   5     5967.98     5519.87     66.06 o
   0   1   5     3130.03     2887.37     39.39 o
   1   1   5      433.73      389.33      7.25 o
   2   1   5      588.64      564.10     10.85 o
   3   1   5     3935.30     3768.35    130.82 o
   4   1   5     1199.33     1261.69     23.27 o
   5   1   5     2702.24     2920.79     55.78 o
   6   1   5      218.28      219.48     14.59 o
   7   1   5        2.87       12.53      5.07 o
   8   1   5        0.94       21.85     12.38 o
 -12   2   5      245.08      221.76     27.72 o
 -11   2   5      596.04      669.65     47.52 o
 -10   2   5     1098.93     1425.46     71.90 o
  -9   2   5       51.02       64.86      5.83 o
  -8   2   5       58.58       54.66      4.37 o
  -7   2   5      175.87      167.07      7.30 o
  -6   2   5       92.02       94.51     32.45 o
  -5   2   5     5189.39     5512.02    121.05 o
  -4   2   5       14.34       20.64      3.84 o
  -3   2   5      390.56      420.25     11.07 o
  -2   2   5      353.43      346.58     20.13 o
  -1   2   5      114.53       98.75      6.57 o
   0   2   5      811.43      773.44     13.26 o
   1   2   5      225.60      190.76      5.68 o
   2   2   5     2279.99     2420.04     36.89 o
   3   2   5      157.62      153.30      8.39 o
   4   2   5     1790.48     1872.64     32.94 o
   5   2   5      115.87       96.52     11.30 o
   6   2   5      441.08      467.50     42.74 o
   7   2   5      564.14      662.32     41.67 o
   8   2   5      121.08      117.36     19.68 o
 -12   3   5       41.04       13.84     16.76 o
 -11   3   5      111.61       63.42     15.31 o
 -10   3   5       48.79       29.88     12.39 o
  -9   3   5     1299.04     1512.02     45.57 o
  -8   3   5      439.87      450.97     17.54 o
  -7   3   5     1209.01     1365.04     39.00 o
  -6   3   5     1988.05     2010.05     50.51 o
  -5   3   5     7025.29     7631.31    153.61 o
  -4   3   5     3757.05     3898.66     81.69 o
  -3   3   5     3599.61     3516.05     73.77 o
  -2   3   5     2529.24     2387.86     46.67 o
  -1   3   5      391.63      378.84     10.07 o
   0   3   5     2995.81     2866.08     46.50 o
   1   3   5      884.88      861.43     19.12 o
   2   3   5      163.01      158.38      5.67 o
   3   3   5      191.38      184.80      6.43 o
   4   3   5      365.39      345.76     15.34 o
   5   3   5      119.71      108.71      8.75 o
   6   3   5      632.63      753.43     30.72 o
   7   3   5       19.99        7.29     11.66 o
   8   3   5      267.56      261.91     40.13 o
 -11   4   5       47.98       41.53     16.76 o
 -10   4   5       38.34       21.13     12.39 o
  -9   4   5      957.88     1122.60     36.66 o
  -8   4   5     1533.16     1757.93     73.68 o
  -7   4   5      160.02      193.29     21.88 o
  -6   4   5      408.22      361.53     23.03 o
  -5   4   5     5184.10     5606.25    121.03 o
  -4   4   5      111.51      117.29      6.85 o
  -3   4   5       41.91       21.98      2.92 o
  -2   4   5     1252.32     1306.76     31.97 o
  -1   4   5      596.96      673.03     21.63 o
   0   4   5     3211.54     3180.31     56.99 o
   1   4   5     6494.96     6541.34    265.79 o
   2   4   5        6.10       15.02      6.19 o
   3   4   5     1093.57     1147.46     34.91 o
   4   4   5     1806.21     1994.24     54.45 o
   5   4   5     1041.52     1054.30     89.50 o
   6   4   5      190.11      194.73     13.86 o
   7   4   5        8.54       13.11     15.30 o
   8   4   5      272.04      372.80     36.48 o
 -12   5   5      875.55     1032.82     69.54 o
 -11   5   5      180.80      161.16     25.52 o
 -10   5   5      322.30      316.79     36.50 o
  -9   5   5     1000.65     1169.68     58.67 o
  -8   5   5      871.68      964.68     52.05 o
  -7   5   5       29.64       16.76      6.56 o
  -6   5   5      281.18      257.75     14.60 o
  -5   5   5     3882.16     4199.01    107.76 o
  -4   5   5     2972.85     3079.69     71.14 o
  -3   5   5       81.87       86.97      4.74 o
  -2   5   5      497.08      528.18     20.13 o
  -1   5   5      875.70      878.67     18.73 o
   0   5   5      724.66      734.16     22.73 o
   1   5   5        0.06        4.86      2.61 o
   2   5   5     1964.78     2110.54    122.10 o
   3   5   5     1081.83     1129.15     34.75 o
   4   5   5       56.90       40.76      5.47 o
   5   5   5        4.98       26.23      6.56 o
   6   5   5       64.93       76.52     13.85 o
   7   5   5      365.49      310.97     29.20 o
 -12   6   5       33.25       25.50     17.49 o
 -11   6   5      123.21       84.56     18.22 o
 -10   6   5       54.16       34.25     16.03 o
  -9   6   5      301.95      281.01     21.17 o
  -8   6   5       45.82       25.50     10.20 o
  -7   6   5       40.19       24.77      7.29 o
  -6   6   5       86.99       76.54      9.48 o
  -5   6   5     2749.66     2872.98     81.21 o
  -4   6   5     1159.63     1283.98     41.21 o
  -3   6   5     1869.22     1939.86     45.60 o
  -2   6   5     6847.50     7027.70    145.54 o
  -1   6   5      384.02      385.81     10.89 o
   0   6   5      258.45      219.63      8.26 o
   1   6   5      690.95      668.40     30.03 o
   2   6   5      168.58      164.53     26.62 o
   3   6   5       37.33       29.16      8.02 o
   4   6   5       81.10       54.66      7.29 o
   5   6   5      856.10      967.37     35.88 o
   6   6   5      103.66      102.05     24.78 o
   7   6   5      189.68      180.85     24.79 o
 -11   7   5      848.92      937.62     51.97 o
 -10   7   5       70.66       26.96     12.39 o
  -9   7   5        1.01       -4.37      5.10 o
  -8   7   5     1719.71     2116.79     71.47 o
  -7   7   5     1264.75     1452.99     48.51 o
  -6   7   5        5.70        4.37      5.83 o
  -5   7   5     3417.56     3872.50    103.91 o
  -4   7   5     2956.83     3027.72     79.77 o
  -3   7   5       71.67       82.36      8.75 o
  -2   7   5      172.95      189.67     12.40 o
  -1   7   5       48.93       43.00      5.83 o
   0   7   5      128.87      114.79     18.96 o
   1   7   5      737.52      755.30     25.27 o
   2   7   5        7.45       16.03      7.28 o
   3   7   5        1.28       -3.64      4.37 o
   4   7   5      707.66      717.03     28.53 o
   5   7   5      593.60      616.23     30.70 o
   6   7   5      531.42      642.21     50.41 o
 -11   8   5      285.54      271.41     22.62 o
 -10   8   5      116.81       59.04     16.77 o
  -9   8   5       87.86       66.32     11.66 o
  -8   8   5       52.35       28.42     10.93 o
  -7   8   5      394.76      382.72     24.10 o
  -6   8   5       15.76       16.03      5.83 o
  -5   8   5      516.17      500.85     23.40 o
  -4   8   5     2169.12     2420.81     99.91 o
  -3   8   5     1168.95     1270.48     43.35 o
  -2   8   5      422.32      472.79     21.19 o
  -1   8   5       87.11       72.19     10.20 o
   0   8   5      518.38      540.18     39.85 o
   1   8   5      508.34      511.69     30.70 o
   2   8   5      587.50      643.50     35.10 o
   3   8   5      971.45     1032.58     56.43 o
   4   8   5      326.03      312.38     19.71 o
   5   8   5      111.43       85.28     10.93 o
 -10   9   5      189.14      147.30     18.96 o
  -9   9   5        2.20       -6.56      8.74 o
  -8   9   5      442.10      429.49     26.30 o
  -7   9   5      135.48      118.11     13.85 o
  -6   9   5        0.77        2.19      5.83 o
  -5   9   5       29.17       32.79      8.01 o
  -4   9   5       94.68       95.49     16.04 o
  -3   9   5        3.37        8.01      7.28 o
  -2   9   5      592.70      588.80     26.33 o
  -1   9   5      570.13      595.25     38.03 o
   0   9   5       82.84       75.07     12.39 o
   1   9   5      163.07      121.78     16.77 o
   2   9   5      172.02      195.43     29.90 o
   3   9   5      128.34       92.58     18.23 o
   4   9   5       87.44       50.29      9.47 o
 -10  10   5      250.91      130.57     29.18 o
  -9  10   5       97.78       96.94     24.05 o
  -8  10   5      263.17      350.20     32.10 o
  -7  10   5     1233.34     1610.85     81.46 o
  -6  10   5      305.41      277.34     27.73 o
  -5  10   5      737.02      807.24     47.57 o
  -4  10   5     1208.17     1313.30     66.80 o
  -3  10   5      525.83      510.18     36.55 o
  -2  10   5      645.12      693.43     43.89 o
  -1  10   5      123.27      109.35     15.31 o
   0  10   5       96.61       74.35     14.58 o
   1  10   5       29.26       24.77      8.74 o
   2  10   5      107.88       75.81     15.31 o
   3  10   5       25.02       13.84     10.20 o
  -9  11   5      322.61      340.06     35.76 o
  -8  11   5       70.64       29.15     14.57 o
  -7  11   5      401.41      454.15     42.35 o
  -6  11   5        4.72       13.84      8.74 o
  -5  11   5       66.78       56.11     14.57 o
  -4  11   5        5.42       20.40     10.93 o
  -3  11   5       38.54       27.69     10.93 o
  -2  11   5      937.68     1026.31     54.94 o
  -1  11   5      101.58       98.40     16.04 o
   0  11   5       12.86        5.10     11.66 o
   1  11   5      295.15      275.09     28.46 o
   2  11   5      499.43      425.86     40.18 o
  -7  12   5      499.57      506.94     48.21 o
  -6  12   5       21.61        3.64      8.74 o
  -5  12   5       25.49        4.37      9.47 o
  -4  12   5       32.05       -1.46     11.66 o
  -3  12   5       26.14        4.37     10.93 o
  -2  12   5       36.62       21.13     14.57 o
  -1  12   5        1.44       10.20     13.11 o
   0  12   5      230.62      227.57     35.01 o
  -4  13   5     1241.04     1255.51     85.07 o
  -3  13   5      182.06      280.00     32.08 o
  -1 -14   6        7.66        2.19      7.28 o
   0 -14   6       36.45        7.29      7.29 o
   1 -14   6      135.75      164.75     18.95 o
   2 -14   6       89.93       73.61     12.39 o
   3 -14   6        0.07        9.47      8.01 o
  -4 -13   6      202.07      158.25     26.25 o
  -3 -13   6        4.36       18.94     10.20 o
  -2 -13   6      248.29      196.23     24.07 o
  -1 -13   6     1401.35     1629.49     65.36 o
   0 -13   6      758.67      859.71     43.17 o
   1 -13   6       21.03       33.51     12.39 o
   2 -13   6       93.64       55.39     11.66 o
   3 -13   6     1004.29     1125.35     45.42 o
   4 -13   6       55.75       51.01     10.93 o
   5 -13   6        4.29       -8.01     22.58 o
  -5 -12   6        0.35       16.75     12.38 o
  -4 -12   6       13.98        4.37     14.57 o
  -3 -12   6      133.15      150.91     21.14 o
  -2 -12   6        2.94        4.37      6.56 o
  -1 -12   6      709.78      758.69     35.12 o
   0 -12   6        7.32       -0.73      7.28 o
   1 -12   6        0.68       -3.64      8.01 o
   2 -12   6        4.48        3.64      6.56 o
   3 -12   6       26.39       10.20      6.56 o
   4 -12   6      120.97      115.18     13.12 o
   5 -12   6      448.94      472.53     28.48 o
   6 -12   6      321.45      215.28     50.35 o
  -6 -11   6       18.95        5.10     10.93 o
  -5 -11   6      424.98      438.16     37.24 o
  -4 -11   6     1048.51     1194.16     62.31 o
  -3 -11   6      382.06      402.34     25.56 o
  -2 -11   6      431.75      456.54     23.38 o
  -1 -11   6      223.01      237.09     18.97 o
   0 -11   6        7.58       14.57      6.56 o
   1 -11   6       94.96       91.11     10.93 o
   2 -11   6       17.40        2.19      6.56 o
   3 -11   6      258.66      259.76     16.78 o
   4 -11   6        4.13        3.64      7.28 o
   5 -11   6        3.53        4.37      8.74 o
   6 -11   6        4.21        6.56      8.01 o
   7 -11   6      108.82       59.77     30.61 o
  -7 -10   6       18.07        5.10     10.20 o
  -6 -10   6        1.51       18.21     11.66 o
  -5 -10   6      195.29      216.61     26.99 o
  -4 -10   6       83.96       71.43      9.48 o
  -3 -10   6      270.76      239.36     16.05 o
  -2 -10   6      209.60      216.66     15.32 o
  -1 -10   6      546.43      593.04     27.06 o
   0 -10   6      561.14      612.87     31.45 o
   1 -10   6     1452.30     1571.11     44.89 o
   2 -10   6      128.29      104.26      9.48 o
   3 -10   6       92.30       56.86     10.93 o
   4 -10   6     1725.37     1813.59     61.14 o
   5 -10   6      843.62      981.29     40.28 o
   6 -10   6      198.51      192.54     16.77 o
   7 -10   6        6.06      -17.48     25.50 o
   8 -10   6       83.98       45.19     34.98 o
  -8  -9   6       71.82       59.76     14.57 o
  -7  -9   6       68.34       72.87     15.30 o
  -6  -9   6        5.60        5.83      4.37 o
  -5  -9   6      195.22      178.70     14.59 o
  -4  -9   6     1109.98     1211.07     40.37 o
  -3  -9   6      179.40      153.17     11.67 o
  -2  -9   6        7.07        8.01      5.83 o
  -1  -9   6        1.10        0.73      3.64 o
   0  -9   6      353.71      332.34     19.72 o
   1  -9   6        5.77        5.83      5.10 o
   2  -9   6        3.00       -3.64      3.64 o
   3  -9   6      846.88      874.33     33.71 o
   4  -9   6       11.00        2.61      4.40 o
   5  -9   6      959.86     1095.15     43.98 o
   6  -9   6      347.89      348.96     19.71 o
   7  -9   6       14.66      -21.86     21.86 o
   8  -9   6      165.09      167.70     40.10 o
  -9  -8   6       22.60       21.86      9.47 o
  -8  -8   6      335.91      324.07     30.66 o
  -7  -8   6      392.92      471.73     24.83 o
  -6  -8   6        3.33        2.91      4.37 o
  -5  -8   6      255.81      244.47     10.95 o
  -4  -8   6     4102.51     4698.90    172.53 o
  -3  -8   6      320.42      311.09     17.53 o
  -2  -8   6       10.72        7.29      5.10 o
  -1  -8   6     2286.50     2359.04     65.30 o
   0  -8   6      512.69      502.80     47.55 o
   1  -8   6      276.90      285.09     22.27 o
   2  -8   6      275.76      281.53     13.16 o
   3  -8   6     2130.86     2240.84     91.42 o
   4  -8   6      513.59      577.09     19.78 o
   5  -8   6       33.97       16.76      5.83 o
   6  -8   6      624.34      626.07     27.06 o
   7  -8   6        1.67      -17.48     23.31 o
   8  -8   6       24.06        1.46     30.60 o
 -10  -7   6      433.87      462.93     44.54 o
  -9  -7   6       86.36       45.19     13.85 o
  -8  -7   6        7.19       -2.91      7.28 o
  -7  -7   6     1688.81     2193.05     65.54 o
  -6  -7   6      498.66      495.51     77.12 o
  -5  -7   6       82.15      107.88      7.29 o
  -4  -7   6     1199.23     1194.96     37.50 o
  -3  -7   6      609.04      589.40     22.70 o
  -2  -7   6      134.20      126.54      7.82 o
  -1  -7   6     1535.81     1521.40     34.65 o
   0  -7   6      161.18      153.96      7.36 o
   1  -7   6      194.64      200.35     12.77 o
   2  -7   6     1757.10     1824.91     52.49 o
   3  -7   6      148.26      121.17      8.50 o
   4  -7   6      196.87      189.00     16.05 o
   5  -7   6     1315.46     1386.61     35.75 o
   6  -7   6     2712.73     3155.92     92.69 o
   7  -7   6       51.27       21.13     21.13 o
   8  -7   6        0.79        4.37     11.66 o
   9  -7   6      363.87      350.36     39.42 o
 -10  -6   6      274.67      270.27     44.14 o
  -9  -6   6       45.02       58.29     16.03 o
  -8  -6   6       10.14       10.20      4.37 o
  -7  -6   6      264.05      266.23     25.18 o
  -6  -6   6      142.82      105.77      8.75 o
  -5  -6   6       84.53       74.97     18.59 o
  -4  -6   6     3137.08     3216.50     71.99 o
  -3  -6   6     3440.63     3648.56     76.61 o
  -2  -6   6     1308.47     1341.93     29.73 o
  -1  -6   6        1.09        1.09      2.58 o
   0  -6   6     1735.57     1727.26     32.49 o
   1  -6   6     3628.64     3746.87    105.50 o
   2  -6   6       22.80       16.79      3.09 o
   3  -6   6     1480.40     1575.53     31.19 o
   4  -6   6     4314.65     4676.35     98.20 o
   5  -6   6       10.01        7.82      4.37 o
   6  -6   6      605.56      606.39     23.41 o
   7  -6   6      408.90      364.45     24.83 o
   8  -6   6       31.93       22.59     21.13 o
   9  -6   6       10.62       26.23     12.38 o
 -11  -5   6       17.83        5.83     30.60 o
 -10  -5   6        1.58      -41.52     41.52 o
  -9  -5   6       38.30       32.06     13.12 o
  -8  -5   6       30.91       38.62      6.37 o
  -7  -5   6       26.59       17.73      3.32 o
  -6  -5   6      130.54      126.70      7.24 o
  -5  -5   6      432.98      463.55     12.55 o
  -4  -5   6     1063.03     1030.95     20.11 o
  -3  -5   6     7473.16     7758.22    523.79 o
  -2  -5   6      486.60      438.93     18.67 o
  -1  -5   6      658.69      585.49     14.20 o
   0  -5   6       92.57       93.21      6.56 o
   1  -5   6        2.05        6.92      2.06 o
   2  -5   6      222.83      213.04      7.37 o
   3  -5   6      806.57      891.59     20.20 o
   4  -5   6     2754.28     2974.95     57.02 o
   5  -5   6      362.16      391.45     31.04 o
   6  -5   6     1285.90     1342.07     33.81 o
   7  -5   6       80.96       47.37     12.39 o
   8  -5   6       13.36        5.10      8.01 o
   9  -5   6      279.18      356.05     34.29 o
 -11  -4   6       88.17       64.86     18.22 o
 -10  -4   6      176.57       86.05     26.98 o
  -9  -4   6      311.94      281.74     29.93 o
  -8  -4   6        2.58        2.19      5.10 o
  -7  -4   6     1711.20     1971.21     90.75 o
  -6  -4   6     4712.62     5052.36    145.23 o
  -5  -4   6     1635.86     1743.10     33.98 o
  -4  -4   6     3154.41     3055.95     80.01 o
  -3  -4   6     4912.99     4961.76    272.93 o
  -2  -4   6     5150.52     5181.76     94.44 o
  -1  -4   6     1651.91     1746.35     30.17 o
   0  -4   6       47.40       41.66      2.80 o
   1  -4   6     1616.24     1615.05     34.85 o
   2  -4   6      733.48      804.32     15.47 o
   3  -4   6      108.69       90.84      3.50 o
   4  -4   6      733.30      767.45     19.06 o
   5  -4   6      283.40      292.02     22.63 o
   6  -4   6      611.16      657.71     37.31 o
   7  -4   6      572.57      505.97     31.44 o
   8  -4   6       18.90        8.01     13.84 o
   9  -4   6        3.81        5.10     11.66 o
 -11  -3   6       15.95       -2.91     16.76 o
 -10  -3   6       13.45       55.37     20.40 o
  -9  -3   6      155.48       86.05     18.96 o
  -8  -3   6      103.26       71.26      8.49 o
  -7  -3   6       11.03       22.18      7.65 o
  -6  -3   6      378.27      386.90     13.43 o
  -5  -3   6       53.46       43.82     11.30 o
  -4  -3   6     1194.67     1157.48     24.78 o
  -3  -3   6     1526.84     1467.33     47.46 o
  -2  -3   6     2089.07     1954.77     32.14 o
  -1  -3   6     3804.53     3733.25     50.99 o
   0  -3   6      876.20      872.56     16.20 o
   1  -3   6     4115.80     4096.15    153.73 o
   2  -3   6     9991.57    10290.01    250.81 o
   3  -3   6     4435.36     4908.01    109.29 o
   4  -3   6     1567.43     1605.01     42.08 o
   5  -3   6      721.36      713.51     34.43 o
   6  -3   6      691.21      736.43     34.41 o
   7  -3   6       33.56       36.43     14.57 o
   8  -3   6      285.36      253.94     24.08 o
   9  -3   6      191.65      207.84     24.79 o
 -12  -2   6      322.20      271.46     36.49 o
 -11  -2   6      704.96      724.12     54.86 o
 -10  -2   6      430.77      392.23     32.87 o
  -9  -2   6       34.75        9.47     10.93 o
  -8  -2   6       64.78       49.56      8.75 o
  -7  -2   6     2730.10     3177.78     69.15 o
  -6  -2   6     1415.41     1563.85     35.05 o
  -5  -2   6        1.00        1.46      1.55 o
  -4  -2   6      140.91      141.99     15.32 o
  -3  -2   6      227.54      261.86      8.07 o
  -2  -2   6       22.67       19.69      4.37 o
  -1  -2   6     1166.95     1015.32     17.79 o
   0  -2   6      102.01      105.46      3.64 o
   1  -2   6     1285.82     1335.61     20.44 o
   2  -2   6     1456.30     1470.91     32.56 o
   3  -2   6      439.47      493.07     15.36 o
   4  -2   6     1047.59     1076.11     27.20 o
   5  -2   6        1.34        2.19      5.83 o
   6  -2   6      469.79      485.31     31.43 o
   7  -2   6      605.51      674.28     38.03 o
   8  -2   6       97.36       86.74     12.39 o
   9  -2   6      563.89      584.62     38.73 o
 -12  -1   6        5.96       -9.47     13.84 o
 -11  -1   6       42.91       40.80     15.30 o
 -10  -1   6      130.08      112.27     20.41 o
  -9  -1   6      315.43      322.68     17.52 o
  -8  -1   6       11.29        0.73      4.37 o
  -7  -1   6      885.97      931.27     24.95 o
  -6  -1   6     4776.78     5106.36     91.25 o
  -5  -1   6      360.52      330.51     10.24 o
  -4  -1   6     6755.28     6695.43    102.61 o
  -3  -1   6     5382.21     5275.01    177.35 o
  -2  -1   6     5359.87     5046.46     84.31 o
  -1  -1   6     2786.28     2779.87     36.30 o
   0  -1   6     1288.33     1378.29     19.71 o
   1  -1   6     7452.33     7242.50    101.88 o
   2  -1   6       45.75       55.31     18.22 o
   3  -1   6       71.19       78.53      6.93 o
   4  -1   6      637.04      646.28     37.72 o
   5  -1   6      217.90      210.62     10.66 o
   6  -1   6      260.39      244.48     15.33 o
   7  -1   6       12.70       21.86      8.74 o
   8  -1   6       40.10       11.66     10.93 o
   9  -1   6       49.91       53.92     20.40 o
 -12   0   6      470.76      468.17     43.09 o
 -11   0   6        0.87       -3.64     10.93 o
 -10   0   6       26.92      -10.93     10.93 o
  -9   0   6      341.32      330.78     16.06 o
  -8   0   6       16.54        6.56      3.64 o
  -7   0   6      870.27      936.38     24.95 o
  -6   0   6     1743.31     1808.93     37.76 o
  -5   0   6     1216.88     1329.63     33.94 o
  -4   0   6     1891.62     1927.67    112.82 o
  -3   0   6     1761.23     1712.27    109.89 o
  -2   0   6       27.18       43.74      2.58 o
  -1   0   6     4471.46     4351.78     52.64 o
   0   0   6     2428.10     2184.07     31.52 o
   1   0   6      305.43      301.18      6.85 o
   2   0   6       65.91       66.91      4.01 o
   3   0   6     8232.37     8117.20    170.95 o
   4   0   6     5220.96     5445.33    148.88 o
   5   0   6        2.32       13.48      5.15 o
   6   0   6      343.30      354.21     16.83 o
   7   0   6     1196.93     1524.43     55.05 o
   8   0   6       66.45       85.99     23.32 o
   9   0   6        3.71       -4.37     23.31 o
 -12   1   6      482.00      555.12     47.48 o
 -11   1   6       98.82       35.72     16.04 o
 -10   1   6     1240.94     1438.45     75.63 o
  -9   1   6     1304.05     1540.04     49.25 o
  -8   1   6      563.48      558.22     21.95 o
  -7   1   6      644.02      695.82     28.57 o
  -6   1   6     8673.21     9579.12    189.46 o
  -5   1   6     4256.84     4696.77     86.84 o
  -4   1   6       83.06       92.24      6.58 o
  -3   1   6        7.50        9.11      2.58 o
  -2   1   6     2435.14     2183.02     42.07 o
  -1   1   6      114.15      123.31      3.61 o
   0   1   6     1047.35     1036.86     19.18 o
   1   1   6     6638.81     6592.28     79.71 o
   2   1   6     1192.30     1201.44     25.43 o
   3   1   6        0.51        2.04      1.21 o
   4   1   6      570.80      613.25     12.81 o
   5   1   6      252.37      241.02     23.72 o
   6   1   6      128.83      137.79     11.67 o
   7   1   6      224.34      223.68     15.05 o
   8   1   6        4.44       -7.28     11.66 o
 -12   2   6      146.90      104.98     24.79 o
 -11   2   6      164.26      196.88     35.00 o
 -10   2   6      196.58      215.90     24.80 o
  -9   2   6       45.97       32.06      6.56 o
  -8   2   6        1.10       -7.28      7.28 o
  -7   2   6      324.42      293.64     23.37 o
  -6   2   6     4006.01     4228.35    134.79 o
  -5   2   6     3393.20     3532.97     61.64 o
  -4   2   6     3864.94     3960.21    162.09 o
  -3   2   6     5986.48     5967.88    164.63 o
  -2   2   6     1269.86     1289.61     37.72 o
  -1   2   6     1182.04     1065.29     18.01 o
   0   2   6      125.99      122.67      4.36 o
   1   2   6     3928.75     3948.06     49.81 o
   2   2   6     1510.27     1576.10     26.10 o
   3   2   6      272.22      262.50      7.23 o
   4   2   6     1176.99     1263.57     23.96 o
   5   2   6       80.24       67.85      5.83 o
   6   2   6        1.37        2.04      5.07 o
   7   2   6        1.52       12.38     10.93 o
   8   2   6      154.20      114.47     20.41 o
 -12   3   6      278.32      300.59     34.29 o
 -11   3   6       58.53       -1.46     13.12 o
 -10   3   6        0.52       -7.28      7.28 o
  -9   3   6      892.48     1084.76     32.98 o
  -8   3   6      931.09     1055.57     31.54 o
  -7   3   6      769.59      803.42     25.66 o
  -6   3   6     1375.10     1505.76     47.93 o
  -5   3   6     7776.60     8648.71    175.82 o
  -4   3   6     1679.24     1709.58     34.71 o
  -3   3   6     1182.91     1247.64     22.57 o
  -2   3   6     2464.31     2458.96     46.09 o
  -1   3   6     1176.78     1165.26     21.80 o
   0   3   6      420.82      395.56      8.75 o
   1   3   6      391.39      382.24     10.36 o
   2   3   6        3.73        4.01      2.06 o
   3   3   6      178.55      165.86      6.57 o
   4   3   6     2751.44     2976.41     78.02 o
   5   3   6     1062.07     1238.06     32.39 o
   6   3   6        9.52        4.37      8.01 o
   7   3   6      228.28      344.29     33.55 o
   8   3   6       26.06       30.60     14.57 o
 -12   4   6      463.89      434.55     40.90 o
 -11   4   6      183.43      169.91     32.09 o
 -10   4   6       24.02       26.23     11.66 o
  -9   4   6     1233.04     1511.68     47.01 o
  -8   4   6      526.00      555.76     35.10 o
  -7   4   6        9.03       20.40      8.01 o
  -6   4   6     1495.40     1594.97     49.43 o
  -5   4   6      704.95      780.86     85.78 o
  -4   4   6      265.13      246.81     17.16 o
  -3   4   6      260.73      201.57     14.97 o
  -2   4   6       27.86       23.55      3.18 o
  -1   4   6     1278.86     1325.89     27.89 o
   0   4   6      810.83      801.60     15.99 o
   1   4   6     3835.94     4149.72    172.35 o
   2   4   6     1006.25     1009.21     20.99 o
   3   4   6      472.84      465.44     12.28 o
   4   4   6      808.81      902.01     20.12 o
   5   4   6       39.55       45.90      5.83 o
   6   4   6       34.19       17.49     10.93 o
   7   4   6      160.01      150.20     27.71 o
 -12   5   6      277.14      288.91     32.83 o
 -11   5   6      135.35       99.15     29.16 o
 -10   5   6      236.13      247.31     26.99 o
  -9   5   6     1771.85     2184.36     64.12 o
  -8   5   6      116.01      103.53     16.04 o
  -7   5   6       51.45       50.28     13.12 o
  -6   5   6       26.85       30.60      8.01 o
  -5   5   6        0.34        0.73      3.64 o
  -4   5   6     1426.65     1470.26     34.67 o
  -3   5   6     1972.48     2084.99    100.48 o
  -2   5   6       69.86       45.13     19.32 o
  -1   5   6      976.04      999.59     34.17 o
   0   5   6     1277.07     1371.93     27.02 o
   1   5   6      123.91      101.47      6.03 o
   2   5   6      139.80      130.28     12.40 o
   3   5   6       82.51       75.81     20.77 o
   4   5   6      623.89      669.29     25.60 o
   5   5   6       16.16       14.57      5.10 o
   6   5   6        0.77       -1.46     10.20 o
   7   5   6      273.00      331.95     31.37 o
 -12   6   6      172.37      220.20     29.89 o
 -11   6   6      106.34      107.15     26.24 o
 -10   6   6        0.96       -5.10     10.20 o
  -9   6   6      534.49      592.08     30.70 o
  -8   6   6      191.44      204.96     16.78 o
  -7   6   6      623.45      685.64     28.54 o
  -6   6   6     1822.99     2000.00     86.41 o
  -5   6   6     1372.82     1528.82     45.66 o
  -4   6   6     3434.95     3951.84     81.63 o
  -3   6   6      396.11      407.10     18.27 o
  -2   6   6      780.77      766.48     22.63 o
  -1   6   6     1567.79     1623.05     39.10 o
   0   6   6      356.74      333.65     27.03 o
   1   6   6      770.84      781.54     64.47 o
   2   6   6       46.00       31.93      6.92 o
   3   6   6      218.20      202.81     13.13 o
   4   6   6      169.39      185.22     15.31 o
   5   6   6      407.39      357.81     43.08 o
   6   6   6       68.59       85.26     21.13 o
 -11   7   6      124.33       64.88     14.58 o
 -10   7   6        0.43        8.01      8.74 o
  -9   7   6      229.45      213.74     18.97 o
  -8   7   6      173.37      140.02     15.31 o
  -7   7   6        4.42       -5.10      5.10 o
  -6   7   6      613.38      609.48     30.00 o
  -5   7   6      187.86      169.97     12.40 o
  -4   7   6        0.20       10.20      7.28 o
  -3   7   6     1332.83     1502.76     45.63 o
  -2   7   6        3.06        8.01      4.37 o
  -1   7   6      442.31      438.53     21.20 o
   0   7   6        0.58       -1.52      2.80 o
   1   7   6     3728.62     4387.40    109.83 o
   2   7   6     1604.80     1637.27     73.62 o
   3   7   6        3.80       -1.46      3.64 o
   4   7   6      964.58     1108.50     41.03 o
   5   7   6      372.22      324.85     37.23 o
 -11   8   6      312.11      272.91     35.03 o
 -10   8   6      129.53       73.63     16.77 o
  -9   8   6      747.98      801.97     39.51 o
  -8   8   6     2053.48     2428.09     79.68 o
  -7   8   6      503.06      517.44     27.77 o
  -6   8   6        0.36       -5.10      5.10 o
  -5   8   6      510.73      523.43     21.93 o
  -4   8   6      499.60      512.46     31.43 o
  -3   8   6     1310.32     1381.55     46.32 o
  -2   8   6       44.00       32.79      6.56 o
  -1   8   6     1297.87     1472.24     47.04 o
   0   8   6       20.66       20.40      9.47 o
   1   8   6      114.33      112.27     13.85 o
   2   8   6      111.76       93.31     13.85 o
   3   8   6        0.71        2.19      5.10 o
   4   8   6      242.70      192.58     16.78 o
 -10   9   6      132.05       92.58     24.79 o
  -9   9   6        1.10      -11.66     14.57 o
  -8   9   6       49.18       17.49     10.93 o
  -7   9   6        7.54       -3.64      7.28 o
  -6   9   6     1136.57     1335.42     65.30 o
  -5   9   6      645.05      760.06     44.62 o
  -4   9   6      216.24      199.15     21.16 o
  -3   9   6      363.56      346.85     20.45 o
  -2   9   6      719.54      750.21     43.18 o
  -1   9   6      773.61      776.77     43.93 o
   0   9   6      103.99       72.16     13.12 o
   1   9   6      537.15      552.52     40.20 o
   2   9   6      812.20      877.60     55.63 o
   3   9   6        2.41        2.91      5.10 o
  -9  10   6        0.19        4.37      8.01 o
  -8  10   6      171.09      228.23     27.71 o
  -7  10   6      609.46      793.96     54.83 o
  -6  10   6        8.53       13.11     12.38 o
  -5  10   6       52.36       64.12     15.30 o
  -4  10   6      471.02      540.64     35.80 o
  -3  10   6       20.36       -6.56      8.01 o
  -2  10   6        0.52        3.64      8.74 o
  -1  10   6       10.49       18.21      9.47 o
   0  10   6       30.66       21.86     10.93 o
   1  10   6      134.45       86.75     16.04 o
   2  10   6      949.32      938.85     61.52 o
   3  10   6       28.33       26.96     10.93 o
  -8  11   6      607.15      621.27     47.51 o
  -7  11   6      602.76      733.86     53.36 o
  -6  11   6      161.32      122.49     24.79 o
  -5  11   6        2.19        7.28     13.11 o
  -4  11   6      243.52      253.14     31.37 o
  -3  11   6       27.64       17.49     10.93 o
  -2  11   6        1.68       -0.73     10.93 o
  -1  11   6      250.92      244.38     28.45 o
   0  11   6       17.47       27.68     14.57 o
  -6  12   6      128.71       99.14     24.06 o
  -5  12   6      186.19      123.97     24.79 o
  -4  12   6       40.00       30.60     20.40 o
  -3  12   6      312.43      316.70     32.11 o
  -2  12   6      374.88      421.92     37.96 o
  -1  12   6      197.10      199.81     27.71 o
  -1 -14   7        0.24        7.28     11.66 o
   0 -14   7       62.01       28.42     15.30 o
   1 -14   7      475.97      457.20     29.94 o
   2 -14   7      341.97      288.28     24.08 o
  -3 -13   7       98.68       64.87     18.95 o
  -2 -13   7        2.85        4.37      8.74 o
  -1 -13   7      193.98      168.46     17.50 o
   0 -13   7       97.71      102.77     16.04 o
   1 -13   7      112.96      136.31     17.49 o
   2 -13   7      523.74      430.35     46.76 o
   3 -13   7       16.23        2.91      8.01 o
   4 -13   7      176.68      158.23     26.25 o
  -5 -12   7      854.99      951.47     65.87 o
  -4 -12   7      366.26      405.14     34.31 o
  -3 -12   7      164.79      176.46     18.23 o
  -2 -12   7      296.94      333.49     22.62 o
  -1 -12   7      899.09     1078.11     42.48 o
   0 -12   7        0.82       18.21     10.20 o
   1 -12   7       16.07        3.64      5.10 o
   2 -12   7      840.06      901.99     35.87 o
   3 -12   7      541.21      550.29     25.58 o
   4 -12   7       44.47       48.09     16.76 o
   5 -12   7       32.21       60.47     21.13 o
   6 -12   7      193.44      122.51     37.92 o
  -6 -11   7      209.51      251.61     29.17 o
  -5 -11   7        4.81        5.10     10.20 o
  -4 -11   7      276.02      280.92     20.43 o
  -3 -11   7       32.12       23.32      8.74 o
  -2 -11   7      309.46      275.90     21.17 o
  -1 -11   7        9.31       32.78     16.76 o
   0 -11   7       98.21      110.07     13.85 o
   1 -11   7       28.75       23.31      6.56 o
   2 -11   7      675.97      755.73     29.26 o
   3 -11   7      234.49      227.61     16.05 o
   4 -11   7      372.97      351.91     19.71 o
   5 -11   7     2135.43     2476.65    156.36 o
   6 -11   7      123.85       70.71     24.78 o
   7 -11   7       12.81      -20.40     25.50 o
  -7 -10   7       16.94       29.87     13.11 o
  -5 -10   7      691.10      711.05     33.65 o
  -4 -10   7      839.29      993.78     37.35 o
  -3 -10   7      128.62      129.05     13.12 o
  -2 -10   7      141.55      152.39     13.85 o
  -1 -10   7      830.98      855.68     34.43 o
   0 -10   7      547.25      601.05     27.05 o
   1 -10   7       76.12       58.31      8.02 o
   2 -10   7     1279.04     1429.03     41.88 o
   3 -10   7      824.95      930.87     31.49 o
   4 -10   7      131.29      114.46     10.94 o
   5 -10   7      212.19      190.37     16.78 o
   6 -10   7        5.96      -10.93     12.38 o
   7 -10   7       22.12      -17.49     24.04 o
  -8  -9   7        0.54        2.19     14.57 o
  -7  -9   7        3.38       15.30     12.38 o
  -6  -9   7       13.67       -0.73      5.10 o
  -5  -9   7      213.05      176.53     10.94 o
  -4  -9   7      395.60      430.21     21.18 o
  -3  -9   7      934.21      947.34     35.20 o
  -2  -9   7       64.66       59.76      9.47 o
  -1  -9   7       27.90       46.63      8.01 o
   0  -9   7      784.35      840.38     30.77 o
   1  -9   7      422.87      389.47     17.54 o
   2  -9   7      594.20      572.07     22.68 o
   3  -9   7      503.04      490.50     21.20 o
   4  -9   7      832.10      792.43     26.37 o
   5  -9   7       87.76       77.26      9.48 o
   6  -9   7       56.17       12.39     21.13 o
   7  -9   7      241.02      185.28     53.98 o
   8  -9   7      318.13      232.05     45.97 o
  -9  -8   7      332.66      370.74     34.30 o
  -8  -8   7      118.47      111.53     18.22 o
  -7  -8   7      164.03      175.01     20.42 o
  -6  -8   7     1557.12     1827.76     44.15 o
  -5  -8   7      887.59      934.44     26.38 o
  -4  -8   7      262.22      272.23     18.25 o
  -3  -8   7      411.77      429.66     20.46 o
  -2  -8   7      229.86      209.44     13.87 o
  -1  -8   7     1038.17      978.29     34.52 o
   0  -8   7      121.44      104.27      9.48 o
   1  -8   7       82.07       69.54     14.58 o
   2  -8   7        0.54        0.60      2.80 o
   3  -8   7       63.36       48.00      5.72 o
   4  -8   7      143.00      112.27     16.41 o
   5  -8   7     1083.65     1192.17     41.82 o
   6  -8   7       78.42       45.92     24.05 o
   7  -8   7       38.23       16.76     28.42 o
   8  -8   7      198.15      184.50     22.61 o
 -10  -7   7      117.79      118.09     21.14 o
  -9  -7   7       18.35       16.03     15.30 o
  -8  -7   7       30.56       31.33     10.20 o
  -7  -7   7       71.23       77.98      9.47 o
  -6  -7   7       22.00       21.26      7.65 o
  -5  -7   7      218.06      245.67     50.34 o
  -4  -7   7      284.54      255.89     41.61 o
  -3  -7   7      347.49      394.48     19.72 o
  -2  -7   7       28.96       17.58      4.03 o
  -1  -7   7      707.61      702.33     20.41 o
   0  -7   7     1507.77     1649.37     36.53 o
   1  -7   7      863.09      911.00     23.48 o
   2  -7   7     4401.28     4763.82     89.95 o
   3  -7   7      508.73      534.21     23.40 o
   4  -7   7      122.10      107.87      7.00 o
   5  -7   7      123.77       98.42     26.25 o
   6  -7   7       44.32       48.09     21.86 o
   7  -7   7       41.90       10.93     20.40 o
   8  -7   7       15.85       -5.83     12.38 o
 -10  -6   7       55.64       42.83     21.86 o
  -9  -6   7      143.15      166.23     20.41 o
  -8  -6   7     1027.53     1152.58     59.39 o
  -7  -6   7      773.90      892.21     94.46 o
  -6  -6   7      103.93      102.83     12.76 o
  -5  -6   7      766.33      749.52     47.27 o
  -4  -6   7      760.82      841.81     19.73 o
  -3  -6   7      484.66      495.74     22.31 o
  -2  -6   7     3483.50     3610.01     69.32 o
  -1  -6   7      402.55      414.34     12.71 o
   0  -6   7      973.93      999.61     22.78 o
   1  -6   7      516.84      501.53     22.69 o
   2  -6   7     3092.85     3261.17     63.91 o
   3  -6   7       61.65       65.33      8.02 o
   4  -6   7      143.16      113.53      5.78 o
   5  -6   7     1305.52     1434.08     34.74 o
   6  -6   7      204.60      192.57     35.01 o
   7  -6   7      189.05      126.90     16.04 o
   8  -6   7      116.24       69.25     16.04 o
 -11  -5   7      234.94      138.58     32.09 o
 -10  -5   7      119.39       38.63     39.36 o
  -9  -5   7      427.44      435.58     42.36 o
  -8  -5   7      597.91      683.06     29.25 o
  -7  -5   7      809.63      934.14     46.89 o
  -6  -5   7      266.77      312.21     18.98 o
  -5  -5   7     2624.63     2739.57     58.05 o
  -4  -5   7     5784.02     6079.07    218.48 o
  -3  -5   7     2965.32     3074.52     76.37 o
  -2  -5   7       91.59       77.04     18.96 o
  -1  -5   7     2206.27     2269.24     58.81 o
   0  -5   7     4340.89     4550.35    100.61 o
   1  -5   7      483.77      492.62     15.73 o
   2  -5   7       12.45        7.54      9.11 o
   3  -5   7       63.18       60.85      3.50 o
   4  -5   7      187.96      169.12      5.84 o
   5  -5   7      761.95      661.39     69.58 o
   6  -5   7      518.67      504.37     29.24 o
   7  -5   7      266.78      272.89     22.62 o
   8  -5   7        0.18      -10.93     10.93 o
   9  -5   7        1.55       25.50     21.85 o
 -11  -4   7       24.48       -5.83     17.49 o
 -10  -4   7        0.25      -26.22     26.22 o
  -9  -4   7      243.37      210.85     37.21 o
  -8  -4   7      122.05      120.21     21.87 o
  -7  -4   7      116.49       86.11      7.10 o
  -6  -4   7      443.24      440.45     21.57 o
  -5  -4   7      346.30      329.47     13.38 o
  -4  -4   7      123.66      124.92     16.77 o
  -3  -4   7        3.94        3.77      2.80 o
  -2  -4   7      138.96      148.37     10.58 o
  -1  -4   7      222.04      190.47      5.40 o
   0  -4   7      867.80      885.56     17.13 o
   1  -4   7      261.03      253.44      7.01 o
   2  -4   7     4470.16     4903.42    163.81 o
   3  -4   7     7652.33     8624.18    177.51 o
   4  -4   7      200.08      157.60     14.59 o
   5  -4   7      104.42       78.00     10.21 o
   6  -4   7      435.73      446.39     24.11 o
   7  -4   7      381.63      378.24     21.18 o
   8  -4   7       24.39       24.77     11.66 o
   9  -4   7      175.26       84.58     21.15 o
 -11  -3   7       85.87       63.41     29.88 o
 -10  -3   7      700.58      689.86     49.75 o
  -9  -3   7       23.52       29.87     14.57 o
  -8  -3   7      551.31      561.70     26.45 o
  -7  -3   7     1771.79     1960.66     66.09 o
  -6  -3   7     4954.49     5381.49    163.07 o
  -5  -3   7      203.62      164.60      8.26 o
  -4  -3   7      494.43      520.23     17.20 o
  -3  -3   7     1567.52     1573.86     48.52 o
  -2  -3   7       93.09       74.42     11.30 o
  -1  -3   7      304.96      304.02      7.68 o
   0  -3   7     1589.97     1649.63     27.61 o
   1  -3   7     1185.34     1119.64     19.92 o
   2  -3   7      852.86      949.48     22.40 o
   3  -3   7      821.50      810.73     22.74 o
   4  -3   7     1083.95     1059.52     33.06 o
   5  -3   7       60.67       41.54      8.75 o
   6  -3   7       13.81        6.56      5.83 o
   7  -3   7       29.24       21.13      8.01 o
   8  -3   7       24.95       27.69     12.39 o
   9  -3   7       69.17       22.59     16.76 o
 -12  -2   7      491.46      466.00     48.21 o
 -11  -2   7       26.60       22.59     18.94 o
 -10  -2   7       66.16       18.95     16.03 o
  -9  -2   7      526.25      526.34     33.63 o
  -8  -2   7       58.85       44.45     16.03 o
  -7  -2   7     1303.90     1199.70     42.69 o
  -6  -2   7     1896.70     1966.11     61.46 o
  -5  -2   7      222.14      169.27      9.17 o
  -4  -2   7        4.32        5.65      2.96 o
  -3  -2   7     4236.61     4361.29     70.74 o
  -2  -2   7     2152.02     2076.43     36.26 o
  -1  -2   7     1507.79     1484.79     22.78 o
   0  -2   7     3001.83     3002.22     39.75 o
   1  -2   7     1173.04     1226.75     18.69 o
   2  -2   7     2553.14     2625.13    148.51 o
   3  -2   7       12.38       21.13      5.10 o
   4  -2   7      333.87      345.48     16.80 o
   5  -2   7      410.36      360.93     19.00 o
   6  -2   7        1.46        1.46      5.10 o
   7  -2   7       18.08       16.03      8.01 o
   8  -2   7        0.60       33.51     13.11 o
   9  -2   7       61.94        6.56     18.22 o
 -12  -1   7       15.48       21.13     15.30 o
 -11  -1   7      187.92      153.87     26.25 o
 -10  -1   7        7.64        6.56      8.01 o
  -9  -1   7      116.22       86.03      8.75 o
  -8  -1   7     1292.64     1548.82     48.54 o
  -7  -1   7      345.99      331.65     12.42 o
  -6  -1   7      804.29      817.36     22.75 o
  -5  -1   7       71.17       54.19     10.57 o
  -4  -1   7       83.26       80.20      4.03 o
  -3  -1   7     1537.71     1478.68     39.29 o
  -2  -1   7      147.52      141.50      4.50 o
  -1  -1   7      527.49      503.72     21.99 o
   0  -1   7        4.39        5.72      3.64 o
   1  -1   7       21.87       23.93      7.29 o
   2  -1   7      517.56      557.45     30.38 o
   3  -1   7     2064.96     2170.99     46.34 o
   4  -1   7      200.15      144.61      8.91 o
   5  -1   7       51.57       50.55      8.38 o
   6  -1   7      233.54      260.46     16.05 o
   7  -1   7      378.30      392.82     21.17 o
   8  -1   7      397.91      387.69     32.86 o
 -12   0   7       96.89       75.07     28.43 o
 -11   0   7       17.57        9.47      9.47 o
 -10   0   7      400.51      371.00     33.59 o
  -9   0   7      229.80      179.48     13.13 o
  -8   0   7      314.31      340.99     18.25 o
  -7   0   7      144.22      150.97     10.21 o
  -6   0   7     2433.17     2642.61     72.21 o
  -5   0   7     1061.65     1149.11     30.18 o
  -4   0   7      225.15      203.23      7.84 o
  -3   0   7      180.48      179.72      5.79 o
  -2   0   7      390.57      378.45     19.39 o
  -1   0   7     1969.10     1957.23     24.61 o
   0   0   7     2295.27     2396.51     34.34 o
   1   0   7      260.74      240.19      6.19 o
   2   0   7      867.90      791.44     24.60 o
   3   0   7       30.13       32.89      4.87 o
   4   0   7      111.41       99.97      7.68 o
   5   0   7       42.39       36.85      6.56 o
   6   0   7       34.21       46.82     14.57 o
   7   0   7      896.20     1113.24     38.82 o
   8   0   7      115.74       59.77     14.58 o
 -12   1   7       22.80       -1.46      7.29 o
 -11   1   7      610.73      649.22     47.52 o
 -10   1   7      499.26      582.43     42.39 o
  -9   1   7      935.34     1061.61     41.06 o
  -8   1   7      206.46      148.11     11.67 o
  -7   1   7       53.44       73.61     13.12 o
  -6   1   7      690.48      687.54     21.26 o
  -5   1   7     3371.13     3640.94     68.61 o
  -4   1   7     1690.92     1805.69     68.58 o
  -3   1   7      822.90      882.11     34.18 o
  -2   1   7       35.49       32.95      2.91 o
  -1   1   7     1564.62     1571.12     23.83 o
   0   1   7     2797.94     2805.33     36.58 o
   1   1   7      520.66      531.86     10.09 o
   2   1   7      332.53      330.74     11.69 o
   3   1   7     5600.21     6047.82    144.99 o
   4   1   7        7.33        2.60      3.64 o
   5   1   7      284.27      278.76     24.09 o
   6   1   7      150.23      150.69     10.87 o
   7   1   7      606.05      666.50     33.63 o
   8   1   7        7.05      -40.80     40.80 o
 -12   2   7      128.84       64.15     20.41 o
 -10   2   7      370.37      445.41     37.24 o
  -9   2   7       17.18       13.11      5.83 o
  -8   2   7       12.60        9.47      7.29 o
  -7   2   7     1115.47     1234.85     60.27 o
  -6   2   7     2690.06     2879.34    196.46 o
  -5   2   7      245.54      241.68     14.60 o
  -4   2   7        1.95        1.13      3.28 o
  -3   2   7     3445.15     3391.83     52.82 o
  -2   2   7      434.63      379.54     10.54 o
  -1   2   7      914.03      986.80     17.41 o
   0   2   7     2405.27     2431.15     37.42 o
   1   2   7     1393.16     1447.56     24.72 o
   2   2   7      233.78      214.34     11.31 o
   3   2   7     1647.89     1759.10     42.79 o
   4   2   7        3.48        1.82      1.82 o
   5   2   7        4.81       22.80      5.91 o
   6   2   7      284.49      302.11     28.46 o
   7   2   7       10.88        7.29      8.01 o
 -12   3   7        0.09       -8.01      8.01 o
 -11   3   7        4.40        2.91     13.11 o
 -10   3   7       54.02       13.12     11.66 o
  -9   3   7      212.63      220.31     28.45 o
  -8   3   7      342.43      343.96     28.48 o
  -7   3   7     1061.73     1157.67     55.09 o
  -6   3   7      394.40      355.22     12.43 o
  -5   3   7      461.07      468.90     14.63 o
  -4   3   7      275.46      264.86     11.32 o
  -3   3   7      233.82      235.79     52.21 o
  -2   3   7      197.58      189.79     10.22 o
  -1   3   7      101.01       92.14     10.94 o
   0   3   7     4611.40     4841.13     68.68 o
   1   3   7      711.40      744.49     13.96 o
   2   3   7       73.21       63.78      4.12 o
   3   3   7      206.29      178.93      6.95 o
   4   3   7      101.91      102.72      6.07 o
   5   3   7      186.96      217.34     21.15 o
   6   3   7       12.78        3.64      6.56 o
   7   3   7      512.09      661.89     49.68 o
 -12   4   7       27.15       21.13     17.49 o
 -11   4   7       10.05       10.93     13.11 o
 -10   4   7      574.71      678.43     59.22 o
  -9   4   7     2159.43     2594.21    114.53 o
  -8   4   7     1603.89     1808.01     50.84 o
  -7   4   7      245.12      206.54     21.16 o
  -6   4   7      569.26      574.49     35.13 o
  -5   4   7     2010.98     2176.34     49.65 o
  -4   4   7      650.88      687.96     66.31 o
  -3   4   7      130.47      139.06      8.02 o
  -2   4   7      557.50      598.09     16.84 o
  -1   4   7       66.59       65.39      5.52 o
   0   4   7     4704.79     5092.94    133.27 o
   1   4   7     1072.77     1148.29     20.76 o
   2   4   7      491.37      488.16     13.12 o
   3   4   7      464.64      476.22     13.69 o
   4   4   7      111.14       99.87      8.75 o
   5   4   7       21.37       29.87     10.20 o
   6   4   7       98.16      138.49     24.05 o
   7   4   7      203.93      185.96     27.71 o
 -12   5   7       32.74       10.93     17.49 o
 -11   5   7      769.92      963.64     68.05 o
 -10   5   7       21.74      -11.66     11.66 o
  -9   5   7      372.69      406.00     33.59 o
  -8   5   7        5.23        0.73      8.01 o
  -7   5   7      589.39      595.53     37.31 o
  -6   5   7      204.43      217.42     13.86 o
  -5   5   7     1644.69     1795.14     42.81 o
  -4   5   7       42.27       32.79      7.29 o
  -3   5   7     1822.36     1907.61     45.12 o
  -2   5   7     2012.38     2079.59     42.49 o
  -1   5   7     1547.58     1597.53     59.02 o
   0   5   7     1683.54     1784.70     28.48 o
   1   5   7      298.35      285.26     19.71 o
   2   5   7       43.97       51.44     17.12 o
   3   5   7       41.58       44.45      5.83 o
   4   5   7       47.54       12.39      7.29 o
   5   5   7        7.30        6.56      6.56 o
   6   5   7      123.19       83.83     17.50 o
 -11   6   7       74.41      103.48     25.51 o
 -10   6   7        3.39       -9.47     11.66 o
  -9   6   7      258.83      248.81     20.43 o
  -8   6   7      363.66      391.40     23.37 o
  -7   6   7      339.59      355.60     20.45 o
  -6   6   7        0.88       -5.10      5.10 o
  -5   6   7       64.84       53.20      5.83 o
  -4   6   7        2.08       20.40      8.74 o
  -3   6   7      256.43      229.20     11.68 o
  -2   6   7      103.26       61.24      6.56 o
  -1   6   7      187.03      190.06      9.85 o
   0   6   7      433.16      438.02     10.82 o
   1   6   7      303.89      294.20     16.06 o
   2   6   7        5.07        5.10      4.37 o
   3   6   7       77.09       92.56     12.39 o
   4   6   7        1.36        2.91      4.37 o
   5   6   7      215.45      182.34     22.61 o
 -11   7   7       13.01       -0.73     14.57 o
 -10   7   7        5.85      -10.93     10.93 o
  -9   7   7      223.32      166.31     18.24 o
  -8   7   7     1523.85     1879.29     66.93 o
  -7   7   7      364.64      321.30     19.72 o
  -6   7   7       58.94       54.66      7.29 o
  -5   7   7       45.61       28.42     10.93 o
  -4   7   7      170.35      195.47     19.69 o
  -3   7   7      505.88      423.34     19.74 o
  -2   7   7      103.87       82.38      7.29 o
  -1   7   7       13.94       14.57      4.37 o
   0   7   7      122.99      141.44     11.67 o
   1   7   7      398.83      414.85     27.02 o
   2   7   7       92.11       75.07     11.66 o
   3   7   7      277.88      244.44     15.32 o
   4   7   7       70.76       75.06     17.49 o
   5   7   7       57.81       83.07     20.40 o
 -11   8   7      168.02      138.53     22.60 o
 -10   8   7      167.28      164.79     25.52 o
  -9   8   7      411.50      386.29     35.05 o
  -8   8   7       26.32       24.77     13.11 o
  -7   8   7      386.15      368.77     39.43 o
  -6   8   7        0.17       -2.91     11.66 o
  -5   8   7      132.20      129.05     16.77 o
  -4   8   7        9.14       -6.56      6.56 o
  -3   8   7      176.41      126.17     16.05 o
  -2   8   7      151.94      112.30     10.94 o
  -1   8   7        5.86        0.73      3.64 o
   0   8   7     1331.54     1450.27     69.06 o
   1   8   7      889.11     1008.63     48.34 o
   2   8   7       15.91       29.87     10.20 o
   3   8   7       13.52       13.11      6.56 o
   4   8   7       13.58        2.19     12.38 o
 -10   9   7        4.17        6.56      8.74 o
  -9   9   7      220.77      239.96     29.90 o
  -8   9   7      490.38      562.53     46.03 o
  -7   9   7       88.65       91.83     20.41 o
  -6   9   7       25.93       29.87     13.84 o
  -5   9   7      184.62      180.14     21.15 o
  -4   9   7        1.40       -6.56      6.56 o
  -3   9   7       58.74       54.65     15.30 o
  -2   9   7      527.19      537.20     34.35 o
  -1   9   7      264.01      202.11     30.65 o
   0   9   7      292.84      248.12     24.81 o
   1   9   7      280.90      283.84     27.00 o
   2   9   7       73.68       82.35     21.13 o
   3   9   7      110.07       83.09     11.66 o
  -9  10   7      271.84      380.82     37.94 o
  -8  10   7      132.74      196.10     29.16 o
  -7  10   7      227.25      274.99     29.91 o
  -6  10   7       91.94       54.66     14.58 o
  -5  10   7       38.99       36.43     13.84 o
  -4  10   7      253.14      261.92     26.26 o
  -3  10   7      172.25      145.11     20.42 o
  -2  10   7      460.67      430.24     35.79 o
  -1  10   7      111.73       97.68     16.04 o
   0  10   7        0.34       -7.28      7.28 o
   1  10   7        0.72       17.48     12.38 o
   2  10   7        1.77       -7.28      9.47 o
  -7  11   7       71.32       77.25     23.32 o
  -6  11   7       26.39       24.04     13.11 o
  -5  11   7       16.53       19.67     15.30 o
  -4  11   7      158.98      164.78     26.98 o
  -3  11   7       57.27       28.42     12.39 o
  -2  11   7      699.50      705.74     49.73 o
   0  11   7       15.95       13.11     13.11 o
  -5  12   7        6.86      -10.93     10.93 o
  -4  12   7       39.97       22.59     17.49 o
  -3  12   7       56.09       24.05     15.30 o
   0 -14   8       48.00       38.62     11.66 o
   1 -14   8       46.08       46.63     15.30 o
  -3 -13   8        7.04       13.11     13.84 o
  -2 -13   8      159.66      174.99     19.69 o
  -1 -13   8      121.74       68.52     13.85 o
   0 -13   8      465.41      446.26     32.87 o
   1 -13   8      511.71      561.08     34.34 o
   2 -13   8       10.19        2.19      8.01 o
   3 -13   8       48.95       -2.19     14.57 o
   4 -13   8       15.92      -16.03     17.48 o
  -5 -12   8      207.37      192.53     25.53 o
  -4 -12   8       23.30        2.91      8.01 o
  -3 -12   8      104.18      107.15     12.39 o
  -2 -12   8      800.25      898.75     43.91 o
  -1 -12   8       69.52       72.15     11.66 o
   0 -12   8        2.58       10.93      8.01 o
   1 -12   8       25.51       29.87      8.01 o
   2 -12   8       67.41       48.10     11.66 o
   3 -12   8      540.57      586.78     40.92 o
   5 -12   8        1.06       27.68     29.14 o
  -5 -11   8      242.47      204.98     25.53 o
  -4 -11   8        1.46        5.10      7.28 o
  -3 -11   8       21.51       32.78      8.74 o
  -2 -11   8       72.43       75.79     13.12 o
  -1 -11   8        5.60       26.23     11.66 o
   0 -11   8       91.01       80.18     12.39 o
   1 -11   8      407.42      465.22     23.37 o
   2 -11   8      315.46      307.28     18.25 o
   3 -11   8      100.23       58.31      8.75 o
   4 -11   8      144.04       66.35     18.96 o
   5 -11   8       99.99       40.82     18.95 o
   6 -11   8      211.01       89.70     25.53 o
  -7 -10   8      153.56      108.63     17.50 o
  -6 -10   8      128.28      141.43     22.60 o
  -5 -10   8       56.25       53.92      8.74 o
  -4 -10   8       41.41       39.35      8.74 o
  -3 -10   8        4.31       13.84      7.28 o
  -2 -10   8      117.46      136.33     13.12 o
  -1 -10   8       44.04       27.69      7.29 o
   0 -10   8        5.81        8.74      6.56 o
   1 -10   8     1157.58     1276.51     43.31 o
   2 -10   8       86.98       91.11     10.20 o
   3 -10   8       18.96        2.91     10.20 o
   4 -10   8      149.51      125.41     11.67 o
   5 -10   8       81.60       34.25     14.58 o
   6 -10   8      190.53      112.30     21.88 o
  -8  -9   8      584.16      631.44     51.16 o
  -7  -9   8       56.10       22.59     13.12 o
  -6  -9   8       12.62       20.40      7.29 o
  -5  -9   8     1429.76     1659.10     54.40 o
  -4  -9   8      638.61      687.65     29.26 o
  -3  -9   8      243.79      246.63     17.51 o
  -2  -9   8      357.58      328.63     19.72 o
  -1  -9   8     1527.32     1835.75     57.44 o
   0  -9   8      279.51      285.39     16.06 o
   1  -9   8      299.95      278.13     18.25 o
   2  -9   8       64.29       53.20     10.93 o
   3  -9   8      155.68      110.84      9.48 o
   4  -9   8      843.40      824.66     32.22 o
   5  -9   8       71.66       27.69     19.68 o
   6  -9   8       74.94       17.49     19.68 o
   7  -9   8        6.35      -14.57     14.57 o
  -9  -8   8       78.22       78.71     19.68 o
  -8  -8   8       31.76       21.13      8.74 o
  -7  -8   8       11.00       25.50      8.74 o
  -6  -8   8        0.11       11.66      7.28 o
  -5  -8   8       70.99       69.24      5.83 o
  -4  -8   8       72.72       70.70      8.75 o
  -3  -8   8      468.35      459.77     21.93 o
  -2  -8   8       80.63       84.55      9.48 o
  -1  -8   8      162.49      183.80     13.13 o
   0  -8   8      443.55      415.16     17.54 o
   1  -8   8     1205.18     1335.46     38.96 o
   2  -8   8        7.73       16.87      6.56 o
   3  -8   8      121.46      135.84      8.06 o
   4  -8   8        1.00       -2.19      2.91 o
   5  -8   8       80.38       11.66     12.39 o
   6  -8   8       99.80       34.26     15.31 o
   7  -8   8       93.90       40.82     18.95 o
   8  -8   8      371.95      246.72     45.99 o
 -10  -7   8      313.02      350.61     53.63 o
  -9  -7   8      371.43      441.65     38.69 o
  -8  -7   8      386.48      365.81     30.67 o
  -7  -7   8      609.62      665.48     29.25 o
  -6  -7   8        7.13        8.74      3.64 o
  -5  -7   8        6.97        5.83      2.91 o
  -4  -7   8       53.60       36.25     13.48 o
  -3  -7   8      304.29      343.19     21.18 o
  -2  -7   8        0.53        4.37      5.10 o
  -1  -7   8       27.61       12.47      7.65 o
   0  -7   8       59.72       66.52      6.06 o
   1  -7   8     1045.26     1108.11     24.13 o
   2  -7   8      342.83      345.97     11.11 o
   3  -7   8      206.14      191.06     10.58 o
   4  -7   8       91.25       76.54      6.56 o
   5  -7   8        1.53        2.91     10.20 o
   6  -7   8       11.43       14.57     15.30 o
   7  -7   8        0.50       -3.64      8.01 o
   8  -7   8      151.59       63.43     18.23 o
 -10  -6   8       39.84        0.73     34.25 o
  -9  -6   8      258.38      323.93     30.64 o
  -8  -6   8        0.83       18.94     11.66 o
  -7  -6   8      639.74      768.88     30.73 o
  -6  -6   8      126.29      136.32     14.58 o
  -5  -6   8      127.69      100.58     20.05 o
  -4  -6   8     1313.63     1491.91    111.89 o
  -3  -6   8      513.37      512.12     50.11 o
  -2  -6   8      690.29      691.95     21.41 o
  -1  -6   8      701.44      696.08     15.93 o
   0  -6   8      767.43      817.26     17.50 o
   1  -6   8      680.98      671.14     26.01 o
   2  -6   8        0.42        4.61      2.28 o
   3  -6   8       38.54       30.45      3.32 o
   4  -6   8       49.15       36.70      2.80 o
   5  -6   8       56.33       30.61     15.30 o
   6  -6   8      116.46       69.98     13.12 o
   7  -6   8      140.13       68.53     14.58 o
   8  -6   8       36.59       24.04      8.74 o
 -11  -5   8       23.66        0.73      8.74 o
 -10  -5   8       34.76       21.86     45.17 o
  -9  -5   8        5.15      -38.61     38.61 o
  -8  -5   8       78.77       60.49     12.39 o
  -7  -5   8        1.74        2.91      4.37 o
  -6  -5   8      503.72      540.87     52.65 o
  -5  -5   8       21.09       11.90      4.56 o
  -4  -5   8       51.91       54.74      6.18 o
  -3  -5   8       29.73       29.64      4.74 o
  -2  -5   8      187.56      166.26     16.78 o
  -1  -5   8     1258.75     1273.72     22.76 o
   0  -5   8     1172.09     1200.09     23.02 o
   1  -5   8     3532.91     3802.49     57.77 o
   2  -5   8       54.63       66.02      6.92 o
   3  -5   8      140.68      139.36      8.75 o
   4  -5   8      148.29      151.68     16.77 o
   5  -5   8      224.87      186.04     14.59 o
   6  -5   8      215.47      193.30     16.78 o
   7  -5   8        4.64        1.46      5.83 o
   8  -5   8      668.10      702.67     38.75 o
 -11  -4   8        4.70      -11.66     17.48 o
 -10  -4   8       37.14       24.04     15.30 o
  -9  -4   8      254.71      177.30     29.18 o
  -8  -4   8     1233.09     1261.88     74.19 o
  -7  -4   8     1641.99     1915.51     53.81 o
  -6  -4   8      167.28      179.44     12.40 o
  -5  -4   8      205.64      199.85     10.50 o
  -4  -4   8       62.87       52.75      7.29 o
  -3  -4   8      571.24      550.97     15.27 o
  -2  -4   8      134.46      124.35      6.20 o
  -1  -4   8       15.39        9.16      2.91 o
   0  -4   8       78.44       76.96      4.55 o
   1  -4   8      175.98      186.10     22.98 o
   2  -4   8      620.99      658.27     15.01 o
   3  -4   8        7.37        8.74      5.10 o
   4  -4   8        3.02        6.56      5.10 o
   5  -4   8      130.30      102.80     11.67 o
   6  -4   8      111.72       74.36     12.39 o
   7  -4   8        1.92       -8.01      8.01 o
   8  -4   8       75.71       79.44     12.39 o
 -11  -3   8      206.31       99.92     24.80 o
 -10  -3   8      528.90      458.93     37.27 o
  -9  -3   8        1.33       10.20      7.28 o
  -8  -3   8       59.98       46.54     20.77 o
  -7  -3   8        0.86        9.93      4.37 o
  -6  -3   8      196.34      198.15     12.77 o
  -5  -3   8       47.06       51.38      4.88 o
  -4  -3   8       12.58       18.86      3.32 o
  -3  -3   8      183.51      178.47      7.74 o
  -2  -3   8     1075.87     1072.58     27.62 o
  -1  -3   8     1700.12     1768.11     25.66 o
   0  -3   8      262.23      259.69      7.17 o
   1  -3   8      936.91      960.74     33.80 o
   2  -3   8     1584.00     1637.91     36.18 o
   3  -3   8      167.39      127.65      9.48 o
   4  -3   8      457.75      392.51     19.74 o
   5  -3   8       30.37        5.10      5.10 o
   6  -3   8     1189.01     1321.90     44.77 o
   7  -3   8      333.12      291.96     19.71 o
   8  -3   8      104.92       76.53     14.58 o
 -12  -2   8       63.49       57.57     23.32 o
 -11  -2   8       87.85       65.59     19.68 o
 -10  -2   8      210.69      165.57     24.07 o
  -9  -2   8      355.49      267.24     29.94 o
  -8  -2   8        0.46       -3.64      6.56 o
  -7  -2   8     2089.88     2434.40    102.14 o
  -6  -2   8      230.54      212.81     25.55 o
  -5  -2   8     1410.24     1479.99     32.74 o
  -4  -2   8      785.32      762.92     24.22 o
  -3  -2   8     2646.25     2695.57     49.74 o
  -2  -2   8      556.95      564.45     13.94 o
  -1  -2   8      766.44      785.02     14.64 o
   0  -2   8     4268.43     4191.99     59.96 o
   1  -2   8        0.07        2.43      1.30 o
   2  -2   8     3050.60     3121.23     98.32 o
   3  -2   8      159.21      159.01     11.67 o
   4  -2   8       86.28       64.87     10.20 o
   5  -2   8       31.88       13.84      7.29 o
   6  -2   8      650.51      740.98     32.92 o
   7  -2   8      114.60      109.34     13.85 o
   8  -2   8      264.38      234.91     19.70 o
 -12  -1   8      104.98       73.62     21.14 o
 -11  -1   8      277.83      211.59     30.64 o
 -10  -1   8        5.09        0.00      9.47 o
  -9  -1   8       40.93       26.23      9.47 o
  -8  -1   8      158.30      154.61     10.94 o
  -7  -1   8     1393.06     1515.56     44.19 o
  -6  -1   8       79.71       61.96      4.37 o
  -5  -1   8     1556.03     1554.69     28.73 o
  -4  -1   8       21.69       22.58      1.75 o
  -3  -1   8       24.81       22.03      3.28 o
  -2  -1   8      879.80      939.80     16.54 o
  -1  -1   8      991.37      995.80     56.30 o
   0  -1   8        5.38        8.52      1.87 o
   1  -1   8      397.68      402.41     13.16 o
   2  -1   8      114.26      121.58      8.16 o
   3  -1   8      113.45       95.21      7.28 o
   4  -1   8      137.52       93.78     10.21 o
   5  -1   8      210.81      193.81     11.92 o
   6  -1   8      567.28      641.13     28.51 o
   7  -1   8        6.57       -5.10     10.93 o
   8  -1   8      170.36      199.06     43.02 o
 -12   0   8        4.87       -5.83      8.74 o
 -11   0   8       80.81       48.83     16.76 o
 -10   0   8     1247.23     1554.94     84.43 o
  -9   0   8       56.89       48.10      6.56 o
  -8   0   8       18.81        9.47      2.91 o
  -7   0   8       81.09       94.03      7.29 o
  -6   0   8      216.69      232.81     27.73 o
  -5   0   8      198.11      179.80      8.91 o
  -4   0   8      481.27      484.10     12.67 o
  -3   0   8       64.18       52.43      3.64 o
  -2   0   8       44.03       31.51      8.02 o
  -1   0   8     2695.32     2776.26     49.01 o
   0   0   8      531.75      548.03     11.23 o
   1   0   8      205.85      202.89      6.07 o
   2   0   8       93.77       92.86     10.21 o
   3   0   8        6.42        6.76     13.11 o
   4   0   8      277.99      280.29     13.48 o
   5   0   8      133.56      121.05     31.72 o
   6   0   8      281.02      267.61     20.43 o
   7   0   8      122.62       74.36     16.04 o
   8   0   8       58.87       -3.64     27.69 o
 -12   1   8       26.95        8.01     13.84 o
 -11   1   8      235.40      183.10     29.18 o
 -10   1   8       41.38       34.98     18.94 o
  -9   1   8       85.36       66.33     10.20 o
  -8   1   8     1140.23     1218.56     37.46 o
  -7   1   8        3.31       14.57      7.28 o
  -6   1   8      739.29      845.20     47.65 o
  -5   1   8      256.47      289.09     12.12 o
  -4   1   8        0.25        2.91      2.71 o
  -3   1   8      321.48      335.67     20.10 o
  -2   1   8     4368.82     4467.90     65.54 o
  -1   1   8       98.64       79.43     10.21 o
   0   1   8       11.64        7.65      2.06 o
   1   1   8      274.20      263.72      6.96 o
   2   1   8      418.12      436.93      9.78 o
   3   1   8       98.91       85.84      3.36 o
   4   1   8      168.45      186.65     13.86 o
   5   1   8       13.56        7.53      9.11 o
   6   1   8        5.21        4.27      7.68 o
   7   1   8      171.29      163.32     22.97 o
 -12   2   8      165.16      158.95     39.37 o
 -11   2   8      108.52       60.50     16.77 o
 -10   2   8       95.48      125.37     20.41 o
  -9   2   8       68.23       40.81      7.29 o
  -8   2   8      263.84      276.61     27.00 o
  -7   2   8      586.37      657.87     40.98 o
  -6   2   8      583.77      625.13     38.06 o
  -5   2   8        2.42       -2.19      2.91 o
  -4   2   8       84.18       68.85      9.84 o
  -3   2   8     1794.81     1771.59     86.31 o
  -2   2   8        5.43        3.40      2.28 o
  -1   2   8     1900.15     2003.01     31.97 o
   0   2   8       18.93       18.96      4.37 o
   1   2   8        1.38        0.73      2.19 o
   2   2   8       97.87       87.47      6.93 o
   3   2   8      158.72      142.79      9.12 o
   4   2   8       48.82       43.77      5.83 o
   5   2   8       53.12       32.86     16.03 o
   6   2   8      785.68     1073.28     50.00 o
   7   2   8       70.01       64.39     45.18 o
 -12   3   8       47.12       16.76     17.49 o
 -11   3   8       16.97       -7.29      7.29 o
 -10   3   8     1133.65     1407.75     76.29 o
  -9   3   8      365.11      393.59     32.13 o
  -8   3   8       32.57       21.86      8.74 o
  -7   3   8     1210.03     1245.31     58.81 o
  -6   3   8      122.41      131.98      6.56 o
  -5   3   8        0.43       -1.46      2.91 o
  -4   3   8      231.03      240.88      8.03 o
  -3   3   8       95.81       68.66     12.39 o
  -2   3   8        0.15        3.50      2.55 o
  -1   3   8      982.40      995.70     20.61 o
   0   3   8      679.76      679.41     13.96 o
   1   3   8      442.97      450.88     16.81 o
   2   3   8     1245.95     1272.14     58.45 o
   3   3   8       53.14       40.34      4.18 o
   4   3   8        2.24       -4.41     12.38 o
   5   3   8       36.84       36.37     18.58 o
   6   3   8       14.32        6.14     13.10 o
 -12   4   8        2.61       -2.19     13.84 o
 -11   4   8        2.70        5.83     13.11 o
 -10   4   8      343.31      369.38     33.58 o
  -9   4   8        8.43      -11.66     11.66 o
  -8   4   8      196.76      182.36     21.88 o
  -7   4   8       97.96       88.21      5.83 o
  -6   4   8      717.73      700.27     24.17 o
  -5   4   8      189.17      181.66     10.21 o
  -4   4   8      465.99      469.49     16.09 o
  -3   4   8      213.74      222.94     48.17 o
  -2   4   8       95.02       93.86     15.67 o
  -1   4   8     2347.00     2458.09     82.03 o
   0   4   8      657.23      666.42     13.86 o
   1   4   8        3.03        5.46      2.06 o
   2   4   8      544.61      562.63     14.23 o
   3   4   8      414.10      453.56     14.55 o
   4   4   8       45.30       23.32      7.29 o
   5   4   8      280.25      286.76     41.59 o
   6   4   8       22.35        0.73      9.47 o
 -12   5   8        0.29       -2.19     15.30 o
 -11   5   8      100.11      120.99     25.51 o
 -10   5   8      500.78      514.38     46.03 o
  -9   5   8      153.11      165.52     21.15 o
  -8   5   8     1206.35     1309.32     67.56 o
  -7   5   8      548.20      596.72     24.13 o
  -6   5   8       61.42       59.76      6.56 o
  -5   5   8      527.26      491.50     10.97 o
  -4   5   8      661.26      663.40     24.16 o
  -3   5   8      307.29      252.66     16.06 o
  -2   5   8      602.85      548.92     19.03 o
  -1   5   8      694.03      687.25     51.26 o
   0   5   8      358.75      323.67     13.78 o
   1   5   8      194.20      165.29      8.50 o
   2   5   8      460.12      393.02     18.27 o
   3   5   8       45.59       24.05      5.83 o
   4   5   8       30.83       26.23     11.66 o
   5   5   8        0.68       -4.37     16.03 o
 -11   6   8        1.36      -14.57     14.57 o
 -10   6   8      304.66      261.98     24.08 o
  -9   6   8      694.87      715.48     36.58 o
  -8   6   8      120.82      104.98     13.12 o
  -7   6   8        1.76        2.19      5.83 o
  -6   6   8      578.80      596.84     23.41 o
  -5   6   8        1.79       -2.91      3.64 o
  -4   6   8       68.31       33.53      6.56 o
  -3   6   8      512.86      504.54     18.28 o
  -2   6   8       45.32       33.52      5.83 o
  -1   6   8     1183.86     1262.06     41.87 o
   0   6   8      595.03      594.67     23.41 o
   1   6   8        7.95        5.83      5.83 o
   2   6   8      714.17      772.73     30.73 o
   3   6   8        0.63        2.91      5.10 o
   4   6   8       46.78       20.40     15.30 o
   5   6   8       39.24       16.03     10.93 o
 -11   7   8       17.72       -1.46     10.20 o
 -10   7   8        0.07       16.03     17.48 o
  -9   7   8      292.10      349.54     33.57 o
  -8   7   8       80.49       62.68     15.31 o
  -7   7   8      180.37      167.01     20.42 o
  -6   7   8       31.54       18.94      9.47 o
  -5   7   8     1025.25     1018.16     52.82 o
  -4   7   8      216.11      148.10     12.40 o
  -3   7   8      665.74      670.34     23.42 o
  -2   7   8       28.60        8.74     10.20 o
  -1   7   8      310.03      317.54     18.25 o
   0   7   8      184.82      180.15     18.23 o
   1   7   8      293.11      254.70     21.89 o
   2   7   8       13.75       -4.37      4.37 o
   3   7   8        2.11        0.73      2.91 o
   4   7   8      304.36      271.44     31.38 o
 -10   8   8       43.02       39.35     14.57 o
  -9   8   8      330.07      365.65     35.03 o
  -8   8   8       61.40       83.80     18.95 o
  -7   8   8      344.44      292.73     28.47 o
  -6   8   8      407.79      467.42     36.52 o
  -5   8   8       16.54       13.11     10.93 o
  -4   8   8      139.54      137.80     18.96 o
  -3   8   8       23.14       19.67     10.20 o
  -2   8   8       76.68       59.03     11.66 o
  -1   8   8        6.34       -7.28      7.28 o
   0   8   8      100.03      114.44     16.04 o
   1   8   8       42.31       21.86     10.93 o
   2   8   8        0.29        6.56      6.56 o
   3   8   8      122.42      118.82     23.33 o
  -9   9   8      277.81      328.31     36.48 o
  -8   9   8      202.37      184.51     29.90 o
  -7   9   8       93.11      116.62     22.59 o
  -6   9   8       25.42       24.77     13.84 o
  -5   9   8       93.95       58.31     14.58 o
  -4   9   8       47.75       40.08     11.66 o
  -3   9   8       56.96       40.81     11.66 o
  -2   9   8       18.05       20.40     12.39 o
  -1   9   8        1.95        8.01      5.83 o
   0   9   8       91.79       94.75     14.58 o
   1   9   8       12.39       16.03     14.57 o
   2   9   8      145.16       76.55     13.85 o
  -8  10   8       10.46        2.91     11.66 o
  -7  10   8        4.79       11.66     14.57 o
  -6  10   8        3.07       -7.28     11.66 o
  -5  10   8      146.28       89.68     21.14 o
  -4  10   8      105.08       94.03     18.22 o
  -3  10   8      158.07      123.95     21.14 o
  -2  10   8        4.89       -2.19      5.83 o
  -1  10   8      300.20      336.39     32.11 o
   0  10   8      156.89      160.40     21.87 o
   1  10   8       23.10       32.06     11.66 o
  -6  11   8        3.82       -5.10     16.03 o
  -5  11   8      217.03      216.61     29.90 o
  -4  11   8        1.40      -10.93     10.93 o
  -3  11   8      167.47      122.49     18.23 o
  -2  11   8       81.82       60.49     17.49 o
  -2 -13   9      348.20      336.46     26.27 o
  -1 -13   9      234.67      156.09     29.18 o
   0 -13   9      196.99      162.62     18.96 o
   1 -13   9        4.69       13.11     10.93 o
   2 -13   9       14.59      -14.57     14.57 o
   3 -13   9       46.07       18.94     14.57 o
  -5 -12   9       11.68       47.35     21.86 o
  -3 -12   9        2.98        5.83     10.20 o
  -2 -12   9      224.52      268.42     21.15 o
  -1 -12   9       41.82       27.69     10.93 o
   0 -12   9       21.43       33.51     10.20 o
   1 -12   9        0.67        0.00     10.93 o
   2 -12   9       29.31       16.76     14.57 o
   3 -12   9      154.51      103.53     11.67 o
   4 -12   9        0.13       24.04     18.94 o
  -6 -11   9        5.13       16.75     12.38 o
  -5 -11   9        4.30       13.11     11.66 o
  -4 -11   9        3.37       11.66      8.01 o
  -3 -11   9       12.39       17.48      8.74 o
  -2 -11   9        7.61       18.21     11.66 o
  -1 -11   9      201.84      207.14     18.96 o
   0 -11   9      877.67      977.01     41.01 o
   1 -11   9       36.38       13.84      7.29 o
   2 -11   9       69.93       64.86     10.20 o
   3 -11   9       46.09       44.45      8.74 o
   4 -11   9        0.41       -3.64     12.38 o
   5 -11   9        0.17       13.84     14.57 o
  -7 -10   9        0.15       -2.19      8.01 o
  -6 -10   9       73.93       80.16     13.85 o
  -5 -10   9        3.35        5.83      8.01 o
  -4 -10   9       38.17       21.13      8.01 o
  -3 -10   9       69.24       73.61     10.93 o
  -2 -10   9       13.31        5.83      5.10 o
  -1 -10   9      683.50      778.52     32.93 o
   0 -10   9        5.27        1.46      6.56 o
   1 -10   9        1.11       10.20      5.83 o
   2 -10   9       29.22       14.57     16.03 o
   3 -10   9        1.55        5.83      5.10 o
   4 -10   9        3.45       -1.46     15.30 o
   5 -10   9      137.83       71.45     20.41 o
   6 -10   9        1.00      -10.93     18.21 o
  -8  -9   9      217.66      190.36     23.34 o
  -7  -9   9       91.46       62.68     10.93 o
  -6  -9   9      159.25      214.37     17.50 o
  -5  -9   9        2.70       21.85      8.74 o
  -4  -9   9       23.71       34.24      8.74 o
  -3  -9   9        1.28       13.84      7.28 o
  -2  -9   9      207.74      215.20     15.32 o
  -1  -9   9        8.15        5.10      5.83 o
   0  -9   9      365.24      327.17     16.80 o
   1  -9   9      164.20      178.67     12.40 o
   2  -9   9       62.76       35.71      7.29 o
   3  -9   9      105.36      102.78     10.21 o
   4  -9   9      285.47      218.19     24.08 o
   5  -9   9       76.27       34.25     17.49 o
   6  -9   9       48.77       18.22     18.22 o
  -9  -8   9      744.48      973.54     67.29 o
  -8  -8   9      394.53      401.56     33.59 o
  -7  -8   9      177.93      184.50     16.04 o
  -6  -8   9        3.52        5.83      7.28 o
  -5  -8   9      246.55      224.73     16.05 o
  -4  -8   9        0.27       10.20      6.56 o
  -3  -8   9      312.89      329.99     19.71 o
  -2  -8   9       25.33       16.03      6.56 o
  -1  -8   9       92.62       97.68      9.48 o
   0  -8   9     2021.58     2115.97     56.17 o
   1  -8   9      514.39      548.42     27.42 o
   2  -8   9       53.17       44.69      6.06 o
   3  -8   9       27.22       16.76     10.20 o
   4  -8   9        2.94       18.94     12.38 o
   5  -8   9       12.76      -10.20     13.84 o
   6  -8   9        1.33       12.38     11.66 o
   7  -8   9      518.46      447.82     40.18 o
  -9  -7   9       79.24      119.52     21.86 o
  -8  -7   9        0.13       -1.46      8.01 o
  -7  -7   9      306.03      255.45     19.71 o
  -6  -7   9       11.94        9.47      5.83 o
  -5  -7   9       15.06       10.93      5.10 o
  -4  -7   9      362.58      349.12     10.96 o
  -3  -7   9      865.04      865.89     30.79 o
  -2  -7   9      508.84      571.15     17.55 o
  -1  -7   9      711.78      783.72     23.54 o
   0  -7   9       24.05       25.84      3.84 o
   1  -7   9       93.17       82.44     18.95 o
   2  -7   9        5.24        6.23      2.80 o
   3  -7   9      307.68      296.38     13.14 o
   4  -7   9      176.01      199.83     21.88 o
   5  -7   9       76.73       58.30     16.03 o
   6  -7   9      157.87      119.58     18.96 o
   7  -7   9      100.66       79.45     15.31 o
 -10  -6   9       72.66       10.20     34.25 o
  -9  -6   9       38.56       35.96     26.23 o
  -8  -6   9       16.46       20.40      9.47 o
  -7  -6   9      380.69      361.49     18.26 o
  -6  -6   9      734.96      725.58     28.55 o
  -5  -6   9       15.54       18.94      5.83 o
  -4  -6   9      654.89      675.01     25.62 o
  -3  -6   9      194.37      200.64      7.30 o
  -2  -6   9      344.16      371.39     17.17 o
  -1  -6   9      155.22      138.96      6.29 o
   0  -6   9       23.90       26.54      4.74 o
   1  -6   9      852.67      884.10     21.63 o
   2  -6   9      109.22      101.70      9.84 o
   3  -6   9     1035.97     1114.04     25.88 o
   4  -6   9        6.90       15.30      8.74 o
   5  -6   9     1465.49     1707.89     54.41 o
   6  -6   9      106.40       86.74     13.85 o
   7  -6   9       94.25       34.26     12.39 o
 -10  -5   9       11.40       10.20     24.77 o
  -9  -5   9       31.76       13.11     27.69 o
  -8  -5   9      999.42     1025.78     45.77 o
  -7  -5   9       51.77       64.86      7.29 o
  -6  -5   9      195.62      197.69     13.86 o
  -5  -5   9      162.21      157.54     10.94 o
  -4  -5   9     1484.87     1554.91     81.46 o
  -3  -5   9      197.01      182.63     26.27 o
  -2  -5   9      172.15      182.43     24.44 o
  -1  -5   9      520.21      530.92     28.17 o
   0  -5   9      592.66      612.17     13.95 o
   1  -5   9     2309.90     2500.53     58.99 o
   2  -5   9       37.49       33.89      6.56 o
   3  -5   9      128.87      102.81     14.58 o
   4  -5   9       44.40       36.43      7.29 o
   5  -5   9       35.61       41.53     12.39 o
   6  -5   9       99.71       97.67     15.31 o
   7  -5   9      244.29      209.36     21.88 o
 -11  -4   9       41.58        4.37     14.57 o
 -10  -4   9       13.28        8.74     21.86 o
  -9  -4   9       45.77        6.56     26.23 o
  -8  -4   9       12.80       -8.74     19.67 o
  -7  -4   9       62.77       40.09     12.39 o
  -6  -4   9       20.16       21.28      6.93 o
  -5  -4   9       55.80       54.06      7.10 o
  -4  -4   9     1219.91     1223.41     33.77 o
  -3  -4   9      380.55      359.42     11.62 o
  -2  -4   9     1052.07     1105.85     27.21 o
  -1  -4   9      112.07      103.00     11.67 o
   0  -4   9      351.96      343.53      8.22 o
   1  -4   9     1282.79     1324.62     39.76 o
   2  -4   9     1348.25     1547.34     28.47 o
   3  -4   9       35.70       31.33      7.29 o
   4  -4   9       74.90       77.99     10.20 o
   5  -4   9      375.12      333.71     21.91 o
   6  -4   9        6.24        0.73      8.01 o
   7  -4   9        5.21       -8.01      8.01 o
 -11  -3   9      133.35       34.26     21.14 o
 -10  -3   9       23.60       -2.19     16.03 o
  -9  -3   9        4.24        9.47     11.66 o
  -8  -3   9       42.40        1.46      9.47 o
  -7  -3   9       58.77       42.69     20.04 o
  -6  -3   9      234.63      182.25     33.57 o
  -5  -3   9      854.99      918.30     27.67 o
  -4  -3   9       98.21       83.88     10.94 o
  -3  -3   9      227.93      192.43      8.39 o
  -2  -3   9        0.12       -1.94      4.01 o
  -1  -3   9        0.08        2.00      8.38 o
   0  -3   9      414.13      370.39     17.55 o
   1  -3   9       51.28       45.56      4.01 o
   2  -3   9      213.45      156.88      8.76 o
   3  -3   9      503.95      497.21     21.20 o
   4  -3   9      288.76      228.46     16.06 o
   5  -3   9       15.38       13.84      8.74 o
   6  -3   9      333.94      321.17     24.09 o
   7  -3   9      666.62      780.23     40.95 o
 -11  -2   9        5.10      -15.30     15.30 o
 -10  -2   9      412.06      403.11     31.40 o
  -9  -2   9      308.00      227.00     21.17 o
  -8  -2   9      304.01      248.93     29.20 o
  -7  -2   9      139.06      113.76     16.77 o
  -6  -2   9      233.05      223.55     17.15 o
  -5  -2   9       18.35       17.06      2.42 o
  -4  -2   9      344.16      329.32      9.46 o
  -3  -2   9     1520.38     1561.83     62.42 o
  -2  -2   9     1074.96     1024.63     17.13 o
  -1  -2   9       96.83       93.18      3.91 o
   0  -2   9       29.80       27.32      6.19 o
   1  -2   9      849.29      835.92     37.05 o
   2  -2   9        3.65        2.35      3.32 o
   3  -2   9      326.80      300.85     16.80 o
   4  -2   9       17.61       12.39      6.56 o
   5  -2   9      127.72      129.04     14.58 o
   6  -2   9        9.29       10.20      8.74 o
   7  -2   9      307.44      285.32     21.89 o
 -12  -1   9       13.47        5.83     17.48 o
 -11  -1   9      563.34      619.01     65.04 o
 -10  -1   9        5.31       -3.64     11.66 o
  -9  -1   9       35.00       38.62     14.57 o
  -8  -1   9      131.79      136.35      9.48 o
  -7  -1   9      251.31      250.34     10.95 o
  -6  -1   9       49.11       37.19     10.93 o
  -5  -1   9      188.41      186.76      8.03 o
  -4  -1   9     1184.62     1144.71     18.93 o
  -3  -1   9      145.31      128.72      4.97 o
  -2  -1   9     5275.92     5576.53    142.86 o
  -1  -1   9     1458.97     1437.23     39.87 o
   0  -1   9      258.69      285.50      7.41 o
   1  -1   9      283.09      270.59     28.48 o
   2  -1   9     1407.75     1468.12     35.42 o
   3  -1   9        3.36        1.21      3.26 o
   4  -1   9        9.78       11.10      4.36 o
   5  -1   9     1524.11     1948.39     54.43 o
   6  -1   9        4.49       12.38      9.47 o
   7  -1   9        0.25        2.91     11.66 o
 -12   0   9        1.51       -5.83     10.93 o
 -11   0   9      303.99      230.60     32.84 o
 -10   0   9        0.16      -11.66     11.66 o
  -9   0   9       61.18       14.58     13.12 o
  -8   0   9      136.72      122.50      9.48 o
  -7   0   9      836.84      925.15     28.59 o
  -6   0   9      151.80      129.83     21.15 o
  -5   0   9      339.73      369.11     52.24 o
  -4   0   9      350.99      338.54     18.63 o
  -3   0   9      206.98      190.35      7.17 o
  -2   0   9       20.51       26.80      4.37 o
  -1   0   9     1277.11     1281.86     19.83 o
   0   0   9      597.72      629.77     14.65 o
   1   0   9     1658.96     1873.93     63.87 o
   2   0   9      977.98     1012.80     27.11 o
   3   0   9       16.24       10.02      3.75 o
   4   0   9      146.41      141.80     42.29 o
   5   0   9       17.06       12.28      5.25 o
   6   0   9        0.38        2.65     12.38 o
   7   0   9      467.97      369.56     53.32 o
 -11   1   9      564.96      575.18     46.77 o
 -10   1   9       12.78       17.48     13.11 o
  -9   1   9      928.75     1101.58     65.96 o
  -8   1   9      585.37      561.04     44.62 o
  -7   1   9       26.79       17.49      9.47 o
  -6   1   9       26.36       32.79     10.20 o
  -5   1   9     2764.60     3028.58     67.09 o
  -4   1   9        3.79        1.46      5.10 o
  -3   1   9       29.65       23.10      5.46 o
  -2   1   9     2291.73     2401.34     59.10 o
  -1   1   9     1182.64     1210.56     41.95 o
   0   1   9      327.57      288.74      7.70 o
   1   1   9     1649.04     1715.79     34.32 o
   2   1   9      325.13      336.94      7.54 o
   3   1   9       86.33       90.49     17.86 o
   4   1   9        0.23       -2.83      4.18 o
   5   1   9      259.84      303.28     37.58 o
   6   1   9      143.51      144.23     16.18 o
   7   1   9        0.51      -11.99     11.99 o
 -12   2   9      186.95      129.07     24.79 o
 -11   2   9      118.82      145.06     24.78 o
 -10   2   9      323.98      357.66     33.58 o
  -9   2   9        1.74       -5.10     10.93 o
  -8   2   9       24.09        6.56     10.93 o
  -7   2   9      129.15      139.27     18.96 o
  -6   2   9     1860.55     1991.07     84.25 o
  -5   2   9        5.97        8.01      5.10 o
  -4   2   9       30.94       25.54      4.37 o
  -3   2   9      657.19      678.27     47.62 o
  -2   2   9     1020.58     1075.09     77.90 o
  -1   2   9      842.18      837.31     16.58 o
   0   2   9      798.60      814.22     23.09 o
   1   2   9      279.73      250.85      6.95 o
   2   2   9       99.09       77.59      4.36 o
   3   2   9      388.60      402.07     11.54 o
   4   2   9        4.33        7.25      6.56 o
   5   2   9      332.93      309.72     38.32 o
   6   2   9      205.30      159.70     81.68 o
 -12   3   9       10.90        3.64     19.67 o
 -11   3   9        7.67        8.74     14.57 o
 -10   3   9      229.70      207.17     35.01 o
  -9   3   9        0.47        6.56     13.11 o
  -8   3   9      648.44      814.38     49.02 o
  -7   3   9       34.62       45.90     13.12 o
  -6   3   9      828.53      903.86     49.11 o
  -5   3   9        4.09        2.91      2.19 o
  -4   3   9      155.12      164.27      8.39 o
  -3   3   9        2.94       -1.46      5.10 o
  -2   3   9       44.19       38.91      4.03 o
  -1   3   9     1078.64     1008.73     21.69 o
   0   3   9     1333.26     1386.78     23.12 o
   1   3   9      515.15      509.10     12.14 o
   2   3   9       56.82       55.22      6.12 o
   3   3   9      326.69      319.87     11.74 o
   4   3   9      150.46      118.44     50.31 o
   5   3   9        0.08        0.79     50.99 o
   6   3   9       19.07       18.21     13.11 o
 -12   4   9       13.73       46.62     15.30 o
 -11   4   9       51.35       35.70     15.30 o
 -10   4   9      448.28      501.07     37.98 o
  -9   4   9        7.01       17.48     10.20 o
  -8   4   9      633.42      708.86     45.36 o
  -7   4   9      479.95      494.10     16.81 o
  -6   4   9      109.45      115.92      8.02 o
  -5   4   9      713.72      718.49     15.38 o
  -4   4   9      107.53       97.69      8.75 o
  -3   4   9       98.58       86.02      7.29 o
  -2   4   9     1285.85     1331.57     96.01 o
  -1   4   9      347.37      387.31     12.68 o
   0   4   9      485.02      532.16     20.47 o
   1   4   9      138.39       93.34      5.16 o
   2   4   9      120.72      104.34      6.95 o
   3   4   9       16.28       15.92      8.05 o
   4   4   9       37.17       45.17     14.57 o
   5   4   9      405.18      411.79     36.51 o
 -11   5   9       58.06       35.71     16.76 o
 -10   5   9      115.72      172.03     24.78 o
  -9   5   9       22.37       33.51     13.84 o
  -8   5   9      442.32      376.96     31.41 o
  -7   5   9       66.55       14.58     10.20 o
  -6   5   9       17.92       13.84      3.64 o
  -5   5   9     1992.81     2162.05     61.33 o
  -4   5   9      784.20      800.79     30.04 o
  -3   5   9      224.71      249.55     15.32 o
  -2   5   9       18.98        8.01      4.37 o
  -1   5   9       19.37       12.39      5.10 o
   0   5   9       22.16       14.57      5.83 o
   1   5   9      298.02      256.92     15.33 o
   2   5   9       12.45       15.30      5.10 o
   3   5   9        0.34       -6.56      6.56 o
   4   5   9      133.26       80.92     14.58 o
 -11   6   9        2.69       -3.64     17.48 o
 -10   6   9        3.40        5.10     16.03 o
  -9   6   9        0.13       10.93     13.84 o
  -8   6   9       28.86       21.86     10.93 o
  -7   6   9       72.27       83.08     14.58 o
  -6   6   9      352.21      401.60     30.67 o
  -5   6   9       42.02       18.95      5.83 o
  -4   6   9      159.76      151.69     17.50 o
  -3   6   9       54.30       30.61      7.29 o
  -2   6   9      107.17       72.90      9.48 o
  -1   6   9       41.46       37.89      7.29 o
   0   6   9      424.73      439.01     26.30 o
   1   6   9       80.53       50.29      8.02 o
   2   6   9      334.38      352.55     18.98 o
   3   6   9      807.61      996.05     70.26 o
   4   6   9      107.74       42.28     22.60 o
 -10   7   9       55.04       89.63     21.86 o
  -9   7   9       64.13       45.91     16.03 o
  -8   7   9        0.67        7.28      9.47 o
  -7   7   9      164.92      130.53     19.69 o
  -6   7   9       15.74       15.30      9.47 o
  -5   7   9        1.68       17.48      7.28 o
  -4   7   9        8.23        1.46      5.83 o
  -3   7   9      109.10       97.68     14.58 o
  -2   7   9     1071.29     1167.75     56.48 o
  -1   7   9      122.66       98.42     14.58 o
   0   7   9      213.80      186.00     18.24 o
   1   7   9        0.80        4.37      8.01 o
   2   7   9        1.49        5.83      8.01 o
   3   7   9       27.74       24.04     21.13 o
  -9   8   9      109.04      158.90     33.53 o
  -8   8   9      312.12      351.03     34.30 o
  -7   8   9      660.42      685.26     59.97 o
  -6   8   9       36.00       52.46     16.76 o
  -5   8   9      171.57      203.46     23.34 o
  -4   8   9     1612.82     1746.69     83.14 o
  -3   8   9      784.70      817.65     48.31 o
  -2   8   9      201.04      158.27     18.96 o
  -1   8   9        2.58        0.73      7.28 o
   0   8   9      359.56      335.07     27.01 o
   1   8   9       27.58       29.14     13.84 o
   2   8   9        0.78       50.99     21.85 o
  -9   9   9       59.32       57.57     21.13 o
  -8   9   9       28.71        5.83     10.93 o
  -6   9   9      406.62      408.17     32.86 o
  -5   9   9       94.71       37.17     13.12 o
  -4   9   9        2.84       -3.64      8.01 o
  -3   9   9      106.23      125.37     27.70 o
  -2   9   9      186.73      156.79     21.88 o
  -1   9   9      139.55       66.34     16.04 o
   0   9   9      274.39      158.32     22.62 o
   1   9   9       32.80       38.62     12.39 o
  -7  10   9       11.41      -18.21     18.21 o
  -6  10   9        5.11       -1.46     12.38 o
  -5  10   9        1.73        1.46      7.28 o
  -4  10   9        1.97        4.37      7.28 o
  -3  10   9      509.01      452.94     42.37 o
  -2  10   9       16.98        0.00     11.66 o
  -1  10   9      110.64      121.73     20.41 o
  -2 -13  10      118.92      115.90     30.61 o
  -1 -13  10      195.20      194.71     20.42 o
   0 -13  10       47.52       24.05     13.12 o
   1 -13  10      147.67      147.27     18.96 o
  -4 -12  10       16.21       20.40     10.20 o
  -3 -12  10       98.24       99.85     13.12 o
  -2 -12  10        1.73       13.84     20.40 o
  -1 -12  10      573.52      536.44     30.70 o
   0 -12  10      682.70      696.93     36.57 o
   1 -12  10        8.21       10.20      7.28 o
   2 -12  10       43.61       42.99      9.47 o
   3 -12  10      592.74      650.45     46.77 o
  -6 -11  10       38.04       53.92     15.30 o
  -5 -11  10        2.59       -6.56      6.56 o
  -4 -11  10       17.62       18.21     10.93 o
  -3 -11  10      431.62      414.08     26.29 o
  -2 -11  10      414.38      459.33     25.56 o
  -1 -11  10      105.77      112.98     16.77 o
   0 -11  10       59.20       88.17     13.85 o
   1 -11  10      106.02      105.69     12.39 o
   2 -11  10        0.15        8.74      8.01 o
   3 -11  10        5.75       16.76     17.48 o
   4 -11  10       95.08       50.29     16.76 o
  -7 -10  10      363.84      415.32     37.23 o
  -6 -10  10       14.50       13.84      8.01 o
  -5 -10  10       76.03       48.83     10.93 o
  -4 -10  10      204.38      195.47     17.50 o
  -3 -10  10      106.71      112.99     16.04 o
  -2 -10  10        0.18        3.64      5.10 o
  -1 -10  10       35.63       21.86      6.56 o
   0 -10  10      458.46      593.94     27.03 o
   1 -10  10       39.11       28.42      7.29 o
   2 -10  10      236.57      248.76     16.78 o
   3 -10  10       61.48       34.25     17.49 o
   4 -10  10      310.79      275.12     29.92 o
   5 -10  10      125.95       78.73     25.51 o
  -8  -9  10      137.83      129.03     23.33 o
  -7  -9  10       12.69       16.76      7.29 o
  -6  -9  10       43.03       39.35      9.47 o
  -5  -9  10      626.64      798.54     35.10 o
  -4  -9  10       74.17       57.58     10.93 o
  -3  -9  10        0.76        3.64      5.83 o
  -2  -9  10        2.77        3.64      5.10 o
  -1  -9  10       51.23       69.96     10.93 o
   0  -9  10      247.36      267.78     14.59 o
   1  -9  10      694.40      735.39     27.81 o
   2  -9  10        2.18       -5.10      5.10 o
   3  -9  10        0.32        4.37     14.57 o
   4  -9  10      671.21      704.29     45.34 o
   5  -9  10      212.58      258.92     29.90 o
   6  -9  10      174.42      130.52     30.62 o
  -9  -8  10       80.76       61.95     18.22 o
  -8  -8  10        7.54       26.23     14.57 o
  -7  -8  10       43.84       52.46     11.66 o
  -6  -8  10      232.05      193.32     17.51 o
  -5  -8  10       26.18       30.60      8.01 o
  -4  -8  10      210.69      227.60     15.32 o
  -3  -8  10       26.38       40.80      8.74 o
  -2  -8  10      667.82      764.76     30.74 o
  -1  -8  10      323.92      360.67     14.60 o
   0  -8  10      907.51     1006.43     25.66 o
   1  -8  10      385.57      409.75     27.75 o
   2  -8  10        8.23       11.66      4.37 o
   3  -8  10      404.00      387.07     29.21 o
   4  -8  10      185.95      188.88     33.55 o
   5  -8  10        9.05        5.10     12.38 o
   6  -8  10      107.46       90.38     19.68 o
  -9  -7  10        4.57        0.08     11.52 o
  -8  -7  10        0.26        2.19     11.66 o
  -7  -7  10      123.70      113.73     14.58 o
  -6  -7  10       21.00        9.47      5.83 o
  -5  -7  10      219.17      248.77     16.05 o
  -4  -7  10      120.62      121.03     11.67 o
  -3  -7  10       25.16       33.52      7.29 o
  -2  -7  10       18.17       16.03      4.37 o
  -1  -7  10      293.18      258.56      9.49 o
   0  -7  10      421.18      398.28     35.07 o
   1  -7  10        3.38        1.26      2.80 o
   2  -7  10      154.60      147.95      7.88 o
   3  -7  10      132.69      117.38     21.14 o
   4  -7  10      410.69      369.54     30.67 o
   5  -7  10      185.75      175.02     24.79 o
   6  -7  10      664.42      691.72     40.95 o
 -10  -6  10      133.89       68.53     47.38 o
  -9  -6  10       12.64      -29.14     29.14 o
  -8  -6  10       11.13       27.33     18.58 o
  -7  -6  10      185.58      223.90     17.50 o
  -6  -6  10       67.06       85.27     10.20 o
  -5  -6  10      233.77      248.81     17.51 o
  -4  -6  10     2069.21     2150.33     62.11 o
  -3  -6  10     2688.16     2996.21     83.23 o
  -2  -6  10      158.03      154.62      8.02 o
  -1  -6  10     1257.10     1330.67     26.18 o
   0  -6  10       78.43       63.24     10.57 o
   1  -6  10      121.61      128.50     19.69 o
   2  -6  10      626.19      676.69     16.28 o
   3  -6  10       22.86       43.71     11.66 o
   4  -6  10       88.39       88.92     15.31 o
   5  -6  10        0.13        4.37      7.28 o
   6  -6  10     1230.52     1352.03     55.02 o
   7  -6  10      179.31      183.75     40.10 o
 -10  -5  10       72.55       51.74     18.22 o
  -9  -5  10       29.41       20.40     26.96 o
  -8  -5  10      234.07      133.50     37.94 o
  -7  -5  10       66.56       50.81      7.58 o
  -6  -5  10       63.80      111.50     11.66 o
  -5  -5  10     1284.90     1388.30     44.85 o
  -4  -5  10      293.20      274.52     15.33 o
  -3  -5  10     1056.39     1140.69     36.73 o
  -2  -5  10      643.64      666.47     20.06 o
  -1  -5  10       36.95       31.68      3.84 o
   0  -5  10      167.33      171.31      6.94 o
   1  -5  10     2403.25     2795.66     99.00 o
   2  -5  10        4.15        1.79      3.28 o
   3  -5  10      221.70      205.01     16.05 o
   4  -5  10     1243.17     1374.61     47.00 o
   5  -5  10      905.87      942.71     41.75 o
   6  -5  10        2.77        8.74     10.20 o
   7  -5  10       31.88       20.40     14.57 o
 -11  -4  10       31.23      -26.23     26.23 o
 -10  -4  10       12.13        7.29     16.76 o
  -9  -4  10       58.66       40.81     14.57 o
  -8  -4  10      110.45       48.11     21.14 o
  -7  -4  10       14.54       15.16      8.40 o
  -6  -4  10       64.81       50.59     28.42 o
  -5  -4  10     1040.26      945.54     43.32 o
  -4  -4  10        6.33       -2.14     14.93 o
  -3  -4  10      138.26       89.27      7.29 o
  -2  -4  10       16.16       12.49      6.56 o
  -1  -4  10       31.45       29.53     14.94 o
   0  -4  10      733.68      717.73     17.07 o
   1  -4  10      149.12      150.23      6.61 o
   2  -4  10      819.19      800.97     24.92 o
   3  -4  10       18.74       11.66      9.47 o
   4  -4  10      512.08      550.36     26.31 o
   5  -4  10        0.29       -8.74      8.74 o
   6  -4  10      139.19      145.08     18.96 o
 -11  -3  10      203.55      118.87     21.88 o
 -10  -3  10       29.83      -17.49     17.49 o
  -9  -3  10      607.22      514.04     41.68 o
  -8  -3  10       19.06       57.56     18.21 o
  -7  -3  10        8.86        9.69     15.30 o
  -6  -3  10     1197.07     1203.24     80.11 o
  -5  -3  10      621.37      581.66     23.21 o
  -4  -3  10      197.09      173.86     36.85 o
  -3  -3  10     1530.25     1628.05     40.58 o
  -2  -3  10     5415.09     6007.27    143.86 o
  -1  -3  10       37.84       28.18      3.64 o
   0  -3  10      574.65      577.38     14.22 o
   1  -3  10     2112.65     2282.25     40.57 o
   2  -3  10      118.22      126.13     13.12 o
   3  -3  10       14.87       21.13      8.01 o
   4  -3  10        1.37        4.37      5.83 o
   5  -3  10      166.44      126.88     13.85 o
   6  -3  10        1.58        2.19      6.56 o
   7  -3  10      411.84      331.47     37.24 o
 -11  -2  10      266.39      205.73     32.10 o
 -10  -2  10        1.56        8.74     14.57 o
  -9  -2  10       30.95       10.93     20.40 o
  -8  -2  10      853.67      770.74     47.62 o
  -7  -2  10     1212.98     1254.99     72.01 o
  -6  -2  10        1.46       -5.06      5.06 o
  -5  -2  10      760.41      754.74     24.55 o
  -4  -2  10      243.30      238.42     16.79 o
  -3  -2  10       11.07        8.08      3.28 o
  -2  -2  10      215.40      196.99     16.06 o
  -1  -2  10      523.57      530.95     11.63 o
   0  -2  10       50.87       45.56      3.19 o
   1  -2  10      702.61      754.20     14.90 o
   2  -2  10      349.21      358.14     14.92 o
   3  -2  10      662.72      725.21     30.00 o
   4  -2  10      322.16      353.31     19.71 o
   5  -2  10      317.69      383.18     24.82 o
   6  -2  10      678.36      757.63     35.10 o
   7  -2  10       29.17      -12.39     20.40 o
 -11  -1  10      326.11      310.17     35.03 o
 -10  -1  10      171.72       98.44     20.42 o
  -9  -1  10       11.09        0.73      8.74 o
  -8  -1  10       62.93       29.15     10.20 o
  -7  -1  10      395.40      374.77     30.68 o
  -6  -1  10      129.65       99.32     20.42 o
  -5  -1  10        8.90       11.73      6.92 o
  -4  -1  10      452.88      463.85     17.55 o
  -3  -1  10      699.78      730.85     23.45 o
  -2  -1  10      545.58      511.06     13.91 o
  -1  -1  10       98.53       77.04     18.96 o
   0  -1  10      154.26      131.21      9.48 o
   1  -1  10      511.10      563.43     14.26 o
   2  -1  10      263.72      248.29     28.10 o
   3  -1  10      507.92      503.58     19.20 o
   4  -1  10       14.58       17.52     10.20 o
   5  -1  10       15.06       -5.10      6.56 o
   6  -1  10        4.79       20.40     11.66 o
 -12   0  10      163.21      145.09     31.35 o
 -11   0  10      195.72      141.48     35.73 o
 -10   0  10      136.80       65.62     17.50 o
  -9   0  10      268.77      251.75     26.27 o
  -8   0  10        2.25       -4.37      9.47 o
  -7   0  10      344.32      362.22     30.67 o
  -6   0  10       66.25       44.46     10.20 o
  -5   0  10      570.40      542.47     19.72 o
  -4   0  10     1466.45     1526.57     33.01 o
  -3   0  10      607.56      588.95     12.60 o
  -2   0  10     1210.65     1291.21     23.14 o
  -1   0  10      415.01      415.09      9.99 o
   0   0  10      891.66      896.67     17.07 o
   1   0  10        2.14        2.19      2.07 o
   2   0  10      179.01      182.35     11.67 o
   3   0  10      489.89      513.38     33.25 o
   4   0  10      789.93      871.08     26.82 o
   5   0  10       33.77       16.08      6.73 o
   6   0  10       22.17       21.86     14.57 o
 -12   1  10       29.71       33.51     18.94 o
 -11   1  10       23.81       -0.73     10.93 o
 -10   1  10       26.53       21.86     10.93 o
  -9   1  10        0.46        5.83     13.11 o
  -8   1  10        3.59        0.73      5.83 o
  -7   1  10      992.14     1013.91     59.43 o
  -6   1  10     2155.49     2457.03    105.86 o
  -5   1  10     3454.50     3848.21    180.30 o
  -4   1  10      160.68      156.56      9.28 o
  -3   1  10      200.31      173.43      7.95 o
  -2   1  10     1329.25     1442.99     28.81 o
  -1   1  10       10.32       13.15      2.58 o
   0   1  10       57.71       35.71      4.12 o
   1   1  10        1.78        0.91      3.64 o
   2   1  10      570.81      599.08     33.28 o
   3   1  10      117.94      112.69     10.21 o
   4   1  10     2292.23     2977.11    104.90 o
   5   1  10       16.65       20.30      9.52 o
   6   1  10        2.86        5.99     10.49 o
 -12   2  10       47.56       -8.02     16.03 o
 -11   2  10       42.20       11.66     13.12 o
 -10   2  10        0.13       17.48     11.66 o
  -9   2  10     1104.70     1163.45     76.29 o
  -8   2  10      279.10      288.28     29.19 o
  -7   2  10      121.56      124.67     21.14 o
  -6   2  10      426.23      439.92     21.19 o
  -5   2  10      263.89      264.97     14.60 o
  -4   2  10       16.98       15.23      8.38 o
  -3   2  10       22.68       14.49      4.55 o
  -2   2  10     1583.45     1593.22     90.71 o
  -1   2  10      128.79      103.49     23.70 o
   0   2  10      186.47      185.12     10.94 o
   1   2  10     1509.11     1578.03     30.66 o
   2   2  10     1926.33     2195.98     72.31 o
   3   2  10      542.10      681.48     27.30 o
   4   2  10      149.04      148.46     23.70 o
   5   2  10      175.63      209.98     40.83 o
 -11   3  10      315.78      298.47     35.03 o
 -10   3  10      280.58      312.30     36.48 o
  -9   3  10       72.56       50.29     18.22 o
  -8   3  10      154.87      209.28     24.79 o
  -7   3  10      525.20      599.51     40.94 o
  -6   3  10       74.74       73.61     10.20 o
  -5   3  10      332.80      358.56     16.07 o
  -4   3  10        1.62        3.64      2.91 o
  -3   3  10      553.10      498.75     78.64 o
  -2   3  10      315.09      243.74     29.21 o
  -1   3  10       11.89        9.36      3.32 o
   0   3  10      248.38      225.68      7.47 o
   1   3  10      209.30      230.03     16.41 o
   2   3  10       55.05       39.02      6.30 o
   3   3  10       75.34       82.12     11.38 o
   4   3  10      624.90      682.13     48.98 o
   5   3  10      180.26      170.63     25.52 o
 -11   4  10       13.04        9.47     16.03 o
 -10   4  10      112.11      100.59     22.60 o
  -9   4  10       27.17       13.84      9.47 o
  -8   4  10       86.03       77.26     15.31 o
  -7   4  10      124.45      107.90     18.23 o
  -6   4  10       19.96       11.66      3.64 o
  -5   4  10     1485.64     1743.26     55.21 o
  -4   4  10     3552.71     4078.15    106.08 o
  -3   4  10       68.39       60.49      7.29 o
  -2   4  10      962.37     1001.21     33.74 o
  -1   4  10     2129.31     2202.82    241.75 o
   0   4  10      306.39      340.73     34.31 o
   1   4  10        1.00        6.21      3.84 o
   2   4  10      161.73      130.53     18.23 o
   3   4  10      380.43      332.20     29.93 o
   4   4  10      353.73      396.34     37.96 o
 -11   5  10       28.54       10.93     14.57 o
  -9   5  10       25.81       33.51     13.84 o
  -8   5  10      130.77      128.31     24.79 o
  -7   5  10      783.79      899.10     53.45 o
  -6   5  10      526.16      646.96     39.48 o
  -5   5  10       34.71       32.06      7.29 o
  -4   5  10      103.72       87.48     11.66 o
  -3   5  10      238.14      195.55     13.13 o
  -2   5  10        0.89       16.03      6.56 o
  -1   5  10      344.43      314.69     21.90 o
   0   5  10        7.54        8.74      4.37 o
   1   5  10      123.67      109.35     10.21 o
   2   5  10      281.63      403.52     33.57 o
   3   5  10      504.85      555.96     51.87 o
   4   5  10      457.46      539.68     48.20 o
 -11   6  10      195.23      220.23     31.36 o
 -10   6  10      148.03      150.19     27.70 o
  -9   6  10       63.31       91.09     21.86 o
  -8   6  10       66.09       61.94     16.03 o
  -7   6  10      576.48      494.95     37.29 o
  -6   6  10      225.42      256.06     32.10 o
  -5   6  10      731.95      746.58     43.92 o
  -4   6  10      345.03      349.72     18.98 o
  -3   6  10      240.39      221.80     20.43 o
  -2   6  10        1.31        1.46      7.28 o
  -1   6  10       11.49        9.47      7.29 o
   0   6  10      154.44      123.23     15.31 o
   1   6  10      167.73      150.94     13.85 o
   2   6  10       18.67       29.14     15.30 o
   3   6  10       48.97       16.03     13.12 o
 -10   7  10      393.04      297.85     35.77 o
  -9   7  10      386.25      357.73     38.69 o
  -8   7  10       34.97       28.42     14.57 o
  -7   7  10      118.53       95.50     15.31 o
  -6   7  10      590.83      528.59     40.94 o
  -5   7  10      223.18      195.50     21.88 o
  -4   7  10     1613.07     1910.14     85.35 o
  -3   7  10      374.13      324.92     26.29 o
  -2   7  10       34.65       17.49     13.84 o
  -1   7  10       94.84       60.50     16.04 o
   0   7  10      300.46      357.58     28.46 o
   1   7  10      653.68      633.20     29.98 o
   2   7  10      199.56      224.61     26.25 o
  -9   8  10      245.18      267.71     46.68 o
  -8   8  10      418.79      457.10     41.62 o
  -7   8  10      562.32      710.37     51.16 o
  -6   8  10      193.82      230.46     27.71 o
  -5   8  10      572.24      641.03     43.86 o
  -4   8  10      284.27      259.04     25.54 o
  -3   8  10        5.01        5.83      6.56 o
  -2   8  10       30.46       11.66      8.74 o
  -1   8  10       40.81       11.66     12.39 o
   0   8  10      270.18      259.73     26.26 o
   1   8  10      118.23       41.55     18.22 o
  -8   9  10      149.51      162.58     29.89 o
  -7   9  10      170.16      160.41     25.52 o
  -6   9  10       31.10       44.44     20.40 o
  -5   9  10       88.96       51.75     16.76 o
  -4   9  10      515.11      509.23     41.64 o
  -3   9  10       65.80       32.06     14.57 o
  -2   9  10       14.67        1.46     10.20 o
  -1   9  10      362.37      374.45     34.31 o
  -6  10  10        3.04        5.10     12.38 o
  -5  10  10       83.83       67.78     18.22 o
  -4  10  10      164.49       88.95     18.23 o
  -3  10  10       13.21       -4.37     10.20 o
  -3 -12  11        0.72       -6.56      6.56 o
  -2 -12  11      137.70      110.81     16.04 o
  -1 -12  11      290.34      354.61     46.70 o
   0 -12  11        0.98       10.20      8.01 o
   1 -12  11        4.56       59.73     30.60 o
   2 -12  11      511.40      549.34     56.98 o
  -5 -11  11       39.19       34.24      9.47 o
  -4 -11  11        3.10       -4.37      8.74 o
  -3 -11  11      106.59       67.06     13.12 o
  -2 -11  11       67.00      103.48     13.85 o
  -1 -11  11      375.20      371.60     24.09 o
   0 -11  11        2.21       -7.28      7.28 o
   1 -11  11      250.14      225.42     20.43 o
   2 -11  11      194.83      226.07     30.63 o
   3 -11  11      357.98      381.74     38.69 o
  -6 -10  11      874.41      954.56     46.85 o
  -5 -10  11      285.88      323.24     26.27 o
  -4 -10  11      754.01      959.25     43.17 o
  -3 -10  11      411.78      387.04     25.56 o
  -2 -10  11        4.56       -0.73      6.56 o
  -1 -10  11        1.83       -5.10      6.56 o
   0 -10  11      227.09      209.35     17.51 o
   1 -10  11      199.29      166.29     13.86 o
   2 -10  11       89.73       78.71     19.68 o
   3 -10  11       30.36       22.59     16.03 o
   4 -10  11        0.05       -5.10     15.30 o
  -7  -9  11        0.47       -4.37      7.28 o
  -6  -9  11      207.25      218.07     18.23 o
  -5  -9  11      179.61      197.62     16.77 o
  -4  -9  11      475.18      512.87     27.03 o
  -3  -9  11       45.02       29.88      8.74 o
  -2  -9  11      243.04      214.50     16.05 o
  -1  -9  11      472.52      530.45     26.30 o
   0  -9  11     1166.23     1389.84     42.56 o
   1  -9  11       25.02       11.66      5.83 o
   2  -9  11      261.34      341.46     35.75 o
   3  -9  11      940.88      996.93     57.87 o
   4  -9  11      707.28      811.85     50.47 o
   5  -9  11        1.62       -8.01     21.13 o
  -8  -8  11        0.80        5.10      8.74 o
  -7  -8  11        7.57        6.56      6.56 o
  -6  -8  11      700.18      732.27     34.38 o
  -5  -8  11      103.20      108.61     16.77 o
  -4  -8  11        5.21        1.46      5.10 o
  -3  -8  11      127.29       96.97     11.67 o
  -2  -8  11       74.57       66.32      9.47 o
  -1  -8  11      117.92       81.65     10.21 o
   0  -8  11      100.77       89.66     10.21 o
   1  -8  11      153.93      137.09     10.94 o
   2  -8  11       75.51       96.20     18.22 o
   3  -8  11        8.72       12.38     16.03 o
   4  -8  11      159.91      117.39     21.14 o
   5  -8  11      148.13      108.63     23.33 o
  -9  -7  11        0.50       -6.25     32.42 o
  -8  -7  11       29.85       23.31     10.20 o
  -7  -7  11       26.08       32.06      9.47 o
  -6  -7  11      791.77      983.92     39.53 o
  -5  -7  11      540.87      570.20     30.70 o
  -4  -7  11      865.07      940.77     36.63 o
  -3  -7  11      996.31     1088.40     41.07 o
  -2  -7  11      186.74      210.07     13.86 o
  -1  -7  11      196.87      196.35     15.32 o
   0  -7  11      114.40      111.23      6.18 o
   1  -7  11      992.76     1124.10     29.33 o
   2  -7  11       58.51       59.76     16.76 o
   3  -7  11       10.50        0.00     10.20 o
   4  -7  11      188.66      195.45     26.25 o
   5  -7  11       64.05       43.72     13.85 o
   6  -7  11       68.43       32.06     21.86 o
  -9  -6  11      322.23      243.75     38.68 o
  -8  -6  11      393.38      416.19     44.54 o
  -7  -6  11      155.21      175.55     44.84 o
  -6  -6  11       34.15       32.06      8.01 o
  -5  -6  11      516.55      565.07     24.85 o
  -4  -6  11       76.29       82.36     10.20 o
  -3  -6  11      238.62      236.42     15.32 o
  -2  -6  11       85.27       93.30     10.93 o
  -1  -6  11      275.58      274.98     28.10 o
   0  -6  11       56.27       45.54     12.39 o
   1  -6  11       10.40        7.68      3.64 o
   2  -6  11      635.87      663.42     25.64 o
   3  -6  11      641.63      735.81     41.69 o
   4  -6  11      446.92      487.20     29.22 o
   5  -6  11      280.08      242.97     21.16 o
   6  -6  11       99.10      171.28     32.07 o
 -10  -5  11        0.90      -14.57     14.57 o
  -9  -5  11        9.20       -9.47     17.48 o
  -8  -5  11      273.17      238.60     39.40 o
  -7  -5  11      285.52      276.65     36.12 o
  -6  -5  11      698.98      794.40     57.45 o
  -5  -5  11      206.74      173.54     22.98 o
  -4  -5  11     1226.25     1326.13     37.80 o
  -3  -5  11      291.36      312.70     27.74 o
  -2  -5  11      666.89      659.96     19.67 o
  -1  -5  11       41.92       32.52      6.30 o
   0  -5  11     1204.09     1338.68     27.00 o
   1  -5  11     1174.55     1330.48     28.51 o
   2  -5  11        4.37       -6.56      6.56 o
   3  -5  11      182.68      159.72     13.86 o
   4  -5  11      585.33      598.75     28.51 o
   5  -5  11      289.55      289.69     21.89 o
   6  -5  11      101.58      147.96     26.24 o
 -10  -4  11       84.67       32.80     24.78 o
  -9  -4  11      978.20      915.15     60.81 o
  -8  -4  11       48.17       23.32     13.84 o
  -7  -4  11       61.80       40.05     14.21 o
  -6  -4  11        0.92        6.31     11.73 o
  -5  -4  11      190.43      136.05     31.37 o
  -4  -4  11      834.46      799.67     32.74 o
  -3  -4  11     1044.15     1017.51     59.84 o
  -2  -4  11      241.93      196.73     29.56 o
  -1  -4  11      132.79      109.21     12.03 o
   0  -4  11      489.21      528.72     17.04 o
   1  -4  11      608.62      608.77     14.24 o
   2  -4  11      932.46      972.07     37.39 o
   3  -4  11      459.14      448.61     24.11 o
   4  -4  11      529.82      545.20     29.96 o
   5  -4  11        0.99       -1.46      7.28 o
   6  -4  11       57.56       30.60     10.20 o
 -11  -3  11        1.65      -15.30     15.30 o
 -10  -3  11        7.94       21.85     14.57 o
  -9  -3  11      325.56      303.64     35.77 o
  -8  -3  11      420.22      390.78     33.60 o
  -7  -3  11      801.53      805.61     32.90 o
  -6  -3  11     1067.09     1247.24     31.12 o
  -5  -3  11      471.28      461.06     20.10 o
  -4  -3  11      561.65      582.24     19.39 o
  -3  -3  11      455.02      448.33     13.70 o
  -2  -3  11      789.85      784.01     26.39 o
  -1  -3  11     1123.01     1140.24     59.15 o
   0  -3  11       78.76       70.53      9.11 o
   1  -3  11      737.85      749.32     16.54 o
   2  -3  11       15.87       15.30      7.29 o
   3  -3  11      609.60      646.51     28.52 o
   4  -3  11       39.44       16.03      7.29 o
   5  -3  11        1.89       -7.28      8.74 o
   6  -3  11      132.12      115.91     22.60 o
 -11  -2  11        2.69       -8.74      8.74 o
 -10  -2  11      404.63      403.06     39.43 o
  -9  -2  11        8.18       33.51     16.03 o
  -8  -2  11      199.20      123.27     18.24 o
  -7  -2  11        1.05        8.55      8.58 o
  -6  -2  11     1506.44     1556.78     76.95 o
  -5  -2  11      154.05      142.98     31.72 o
  -4  -2  11      611.37      586.73     22.20 o
  -3  -2  11     2164.72     2388.32     42.87 o
  -2  -2  11      715.90      748.96     44.69 o
  -1  -2  11       94.67       72.74      4.72 o
   0  -2  11      124.52      109.29      4.63 o
   1  -2  11     3590.17     4012.93    168.45 o
   2  -2  11     1087.60     1198.39     39.63 o
   3  -2  11       99.43      104.24     11.66 o
   4  -2  11      855.61     1053.01     39.54 o
   5  -2  11      359.56      394.92     30.66 o
   6  -2  11       12.54       -0.73     20.40 o
 -11  -1  11      641.10      604.60     53.37 o
 -10  -1  11       49.20       34.25     11.66 o
  -9  -1  11     1042.77     1236.87     73.32 o
  -8  -1  11     2058.96     2468.02    108.52 o
  -7  -1  11      281.80      230.64     21.90 o
  -6  -1  11        5.18        2.52      5.46 o
  -5  -1  11       28.67       23.20      2.84 o
  -4  -1  11      157.17      153.82      7.95 o
  -3  -1  11      835.02      854.86     16.77 o
  -2  -1  11       26.34       20.12      4.74 o
  -1  -1  11      303.89      313.90     17.52 o
   0  -1  11       99.51       77.68      4.74 o
   1  -1  11       27.32       21.29      2.91 o
   2  -1  11      393.93      389.31     15.67 o
   3  -1  11      368.14      362.33     23.37 o
   4  -1  11       71.07       42.69     20.04 o
   5  -1  11        8.93        3.64      7.28 o
 -11   0  11       53.70       55.38     18.95 o
 -10   0  11      201.64      180.87     32.09 o
  -9   0  11       11.43       14.57      9.47 o
  -8   0  11       93.79       68.52     16.76 o
  -7   0  11      218.10      249.51     25.53 o
  -6   0  11     2242.49     2708.89    132.87 o
  -5   0  11     1557.69     1713.29     46.45 o
  -4   0  11      776.66      800.28     20.45 o
  -3   0  11     1496.25     1599.30     56.37 o
  -2   0  11     1466.74     1536.13     26.54 o
  -1   0  11     2891.53     3271.63     68.47 o
   0   0  11      480.47      494.24     11.75 o
   1   0  11      874.32      949.62     22.72 o
   2   0  11      257.86      240.09     12.79 o
   3   0  11      175.84      195.01     13.48 o
   4   0  11       28.62       25.35      6.46 o
   5   0  11        2.44        2.58      7.16 o
 -10   1  11       86.91       30.61     14.58 o
  -9   1  11       11.16       -1.46      6.56 o
  -8   1  11       66.22       67.78     13.85 o
  -7   1  11     1395.47     1620.12     84.57 o
  -6   1  11        0.10       -2.91      5.10 o
  -5   1  11      727.02      813.57     26.55 o
  -4   1  11      595.66      609.37     20.04 o
  -3   1  11      345.02      344.03     12.05 o
  -2   1  11       41.95       30.24      3.97 o
  -1   1  11       39.87       32.13      4.01 o
   0   1  11       94.13       89.53      4.74 o
   1   1  11      283.77      295.04     10.17 o
   2   1  11     2015.32     2322.31     53.19 o
   3   1  11      472.08      475.78     75.98 o
   4   1  11      231.51      200.96     14.72 o
   5   1  11      104.88       56.28     22.60 o
 -11   2  11      411.51      453.42     45.27 o
 -10   2  11       80.52       74.34     18.95 o
  -9   2  11      344.50      272.29     28.47 o
  -8   2  11     1668.63     1960.01     89.09 o
  -7   2  11     1839.04     2071.56     67.11 o
  -6   2  11     1771.94     2061.98     62.69 o
  -5   2  11       64.02       60.49      8.75 o
  -4   2  11       37.11       24.69      7.29 o
  -3   2  11       27.70       19.31      6.92 o
  -2   2  11      273.49      234.31     31.75 o
  -1   2  11      568.51      603.61     19.10 o
   0   2  11       26.51       19.62      5.46 o
   1   2  11      336.43      354.06     13.51 o
   2   2  11       14.69       18.57     12.75 o
   3   2  11      578.22      598.68     28.93 o
   5   2  11      117.55      191.71     30.61 o
 -11   3  11      489.14      550.02     46.75 o
 -10   3  11      197.38      238.48     32.09 o
  -9   3  11       60.77       54.65     16.03 o
  -8   3  11       69.10       48.10     13.12 o
  -7   3  11       29.06       53.19     14.57 o
  -6   3  11      960.46     1094.71     57.93 o
  -5   3  11      481.94      530.64     19.73 o
  -4   3  11       87.97       59.04     16.76 o
  -3   3  11      886.62      842.98     43.98 o
  -2   3  11      781.17      791.50     25.95 o
  -1   3  11     1416.30     1505.51     39.59 o
   0   3  11      948.56     1073.71     29.82 o
   1   3  11      744.78      823.34     64.41 o
   2   3  11      554.52      637.29     84.79 o
   3   3  11       75.95       93.28     14.58 o
   4   3  11       27.27       16.03     10.20 o
 -11   4  11      196.16      199.81     30.63 o
 -10   4  11      104.74       74.35     21.14 o
  -9   4  11      760.13      802.74     51.22 o
  -8   4  11      311.11      374.42     38.68 o
  -7   4  11       60.09       34.98     11.66 o
  -6   4  11      847.66      963.29     53.48 o
  -5   4  11      251.07      223.29     21.16 o
  -4   4  11      249.40      182.42     14.59 o
  -3   4  11       34.55       19.67      6.56 o
  -2   4  11      412.52      471.16     21.91 o
  -1   4  11      549.65      538.81     22.66 o
   0   4  11      108.06       93.55     33.53 o
   1   4  11       14.71       25.02     13.48 o
   2   4  11        1.80      -10.93     10.93 o
   3   4  11       12.65       38.61     17.48 o
  -9   5  11      560.63      600.75     52.62 o
  -8   5  11      864.25      947.55     60.78 o
  -7   5  11        0.27      -10.93     10.93 o
  -6   5  11      629.18      776.00     48.27 o
  -5   5  11     1619.15     1765.13     84.65 o
  -4   5  11      246.28      192.62     15.32 o
  -3   5  11       31.16       36.43     10.93 o
  -2   5  11      192.69      171.40     24.07 o
  -1   5  11     1711.14     1992.35     84.67 o
   0   5  11       10.84        8.01      6.56 o
   1   5  11       15.91       27.68     10.20 o
   2   5  11      577.73      616.11     44.58 o
   3   5  11        1.75        1.46      8.01 o
 -10   6  11     1142.02     1237.36     90.16 o
  -9   6  11      416.93      427.16     38.70 o
  -8   6  11      159.32      193.22     27.71 o
  -7   6  11      545.04      581.03     39.47 o
  -6   6  11       16.05       21.86     12.38 o
  -5   6  11      614.35      598.16     40.22 o
  -4   6  11      222.77      207.17     23.34 o
  -3   6  11       10.60       16.76     10.20 o
  -2   6  11      229.66      232.71     21.88 o
  -1   6  11       75.58       59.03     10.20 o
   0   6  11      295.68      262.70     17.51 o
   1   6  11      300.79      318.88     32.11 o
   2   6  11      362.89      355.47     37.96 o
  -9   7  11       23.43       29.87     18.21 o
  -8   7  11     1055.73     1256.80     79.88 o
  -7   7  11      192.73      132.00     20.42 o
  -6   7  11       52.25       25.50     11.66 o
  -5   7  11      178.11      170.64     22.61 o
  -4   7  11      979.98     1175.29     60.08 o
  -3   7  11      365.08      300.05     27.01 o
  -2   7  11      213.30      221.00     24.80 o
  -1   7  11     1180.72     1255.60     77.74 o
   0   7  11      221.30      206.41     17.50 o
   1   7  11       21.26       33.51     17.48 o
  -7   8  11      154.08      137.07     21.14 o
  -6   8  11        0.20       18.21     11.66 o
  -5   8  11       47.69       19.67     14.57 o
  -4   8  11        3.13       -2.19      5.83 o
  -3   8  11       38.00       20.40     10.93 o
  -2   8  11      121.23      102.05     17.49 o
  -1   8  11      146.18       89.67     16.04 o
  -7   9  11      127.47      145.79     26.24 o
  -6   9  11      191.92      168.45     29.17 o
  -5   9  11        4.88       -8.01     10.20 o
  -4   9  11       69.60       31.34     19.68 o
  -3   9  11      112.54      103.50     19.68 o
  -2 -12  12        0.58        0.00      7.28 o
  -1 -12  12        8.27        8.74     10.20 o
   0 -12  12       57.09       38.62     10.20 o
  -5 -11  12      434.43      407.44     27.02 o
  -4 -11  12       75.17       18.95     10.20 o
  -3 -11  12       61.25       88.90     13.12 o
  -2 -11  12      285.04      245.16     21.16 o
  -1 -11  12      221.63      244.34     19.69 o
   0 -11  12      373.08      373.03     25.55 o
   1 -11  12      302.09      283.85     30.65 o
   2 -11  12      443.08      450.55     38.70 o
  -6 -10  12       79.68       54.66     16.03 o
  -5 -10  12        2.54        4.37      9.47 o
  -4 -10  12       44.33       39.35     11.66 o
  -3 -10  12      220.96      199.13     17.51 o
  -2 -10  12      216.66      242.16     21.88 o
  -1 -10  12       57.01       55.38     10.93 o
   0 -10  12       30.20       26.23     18.21 o
   1 -10  12        8.63       36.42     17.48 o
   2 -10  12       78.84       45.91     21.86 o
   3 -10  12      493.40      477.71     37.98 o
  -7  -9  12      206.08      221.70     19.69 o
  -6  -9  12      153.87      173.52     18.96 o
  -5  -9  12      174.58      153.13     15.31 o
  -4  -9  12        4.55       16.03      8.01 o
  -3  -9  12       47.17       66.31     11.66 o
  -2  -9  12        1.64        7.28      7.28 o
  -1  -9  12      256.57      267.03     18.24 o
   0  -9  12      839.29      911.54     32.22 o
   1  -9  12       16.57       16.03     15.30 o
   2  -9  12      120.22       71.44     20.41 o
   3  -9  12      189.03      123.97     26.25 o
   4  -9  12        5.37        4.37     17.48 o
  -8  -8  12        1.48       -0.73      8.01 o
  -7  -8  12        0.09        5.10     10.93 o
  -6  -8  12      240.48      284.50     21.16 o
  -5  -8  12      179.62      177.21     17.50 o
  -4  -8  12      610.69      688.08     32.90 o
  -3  -8  12       49.76       30.60      8.02 o
  -2  -8  12        0.24       -7.28     15.30 o
  -1  -8  12     1062.07     1063.36     61.60 o
   0  -8  12     1496.85     1735.25     51.47 o
   1  -8  12        4.92       15.30     13.84 o
   2  -8  12      280.53      357.54     32.84 o
   3  -8  12      359.84      359.15     32.85 o
   4  -8  12        8.04       -5.10     18.94 o
  -9  -7  12       49.19       -5.83     50.28 o
  -8  -7  12       76.15       56.90     11.48 o
  -7  -7  12      171.63      206.20     17.02 o
  -6  -7  12      569.65      662.28     32.16 o
  -5  -7  12       94.74       88.92     11.66 o
  -4  -7  12      244.38      244.42     18.97 o
  -3  -7  12     1678.93     1894.11     61.12 o
  -2  -7  12      766.57      854.40     33.68 o
  -1  -7  12      469.36      554.60     24.11 o
   0  -7  12      353.22      349.73     17.52 o
   1  -7  12        9.68       17.48      5.83 o
   2  -7  12        0.45       -5.83     10.20 o
   3  -7  12       17.09       17.48     10.93 o
   4  -7  12        4.35        1.46      9.47 o
   5  -7  12       43.14       34.25     21.13 o
  -9  -6  12       48.68       40.08     29.15 o
  -8  -6  12        5.29        4.62     11.20 o
  -7  -6  12      506.03      512.57     31.79 o
  -6  -6  12       34.71       30.37      9.01 o
  -5  -6  12       30.99       37.42      8.01 o
  -4  -6  12       95.19       96.95     10.93 o
  -3  -6  12      294.57      291.96     18.98 o
  -2  -6  12       49.03       47.01      7.59 o
  -1  -6  12       10.07       -0.15      2.42 o
   0  -6  12     1974.34     2333.68    234.30 o
   1  -6  12      645.26      688.93     53.03 o
   2  -6  12       29.82       14.57     11.66 o
   3  -6  12      241.59      226.15     17.51 o
   4  -6  12      305.67      287.52     21.89 o
   5  -6  12      135.13       99.87     20.41 o
 -10  -5  12      216.61      150.97     32.82 o
  -9  -5  12     1574.21     1740.48    111.72 o
  -8  -5  12      941.80     1082.29    209.51 o
  -7  -5  12       42.54       28.42     15.43 o
  -6  -5  12      405.70      373.22     24.33 o
  -5  -5  12      660.59      779.25     34.65 o
  -4  -5  12      133.50      124.50     24.06 o
  -3  -5  12       74.49       57.03     11.59 o
  -2  -5  12      755.53      744.03     32.37 o
  -1  -5  12      422.74      403.69     14.46 o
   0  -5  12     1456.91     1652.80    152.28 o
   1  -5  12      571.44      519.01     19.01 o
   2  -5  12       13.58        8.01      7.29 o
   3  -5  12      210.51      197.67     18.23 o
   4  -5  12        0.65        6.56      8.74 o
   5  -5  12        6.71       27.68     11.66 o
 -10  -4  12        1.78      -29.14     29.14 o
  -9  -4  12       33.04       12.39     18.21 o
  -8  -4  12      353.55      314.64     29.20 o
  -7  -4  12      421.66      390.18     42.73 o
  -6  -4  12      207.84      215.38     11.74 o
  -5  -4  12      174.24      163.58     14.18 o
  -4  -4  12      248.40      233.34     34.66 o
  -3  -4  12     1696.97     1857.87     56.44 o
  -2  -4  12     1225.12     1232.50     29.92 o
  -1  -4  12      843.96      901.36     28.21 o
   0  -4  12     2537.61     2950.67     53.48 o
   1  -4  12      325.71      321.11     12.87 o
   2  -4  12       17.86        6.56      7.29 o
   3  -4  12       54.87       16.76      7.29 o
   4  -4  12      116.27       99.14     14.58 o
   5  -4  12       41.55       31.33     16.76 o
 -10  -3  12       68.05       72.87     19.68 o
  -9  -3  12      175.24       99.17     24.06 o
  -8  -3  12       34.22       17.49     10.93 o
  -7  -3  12      140.30      133.96     34.27 o
  -6  -3  12       36.49       27.56     11.66 o
  -5  -3  12      111.99       92.68     33.17 o
  -4  -3  12       29.36       51.06     14.57 o
  -3  -3  12       88.36       77.02     14.58 o
  -2  -3  12       45.93       22.04      4.74 o
  -1  -3  12        3.72       -1.19      2.53 o
   0  -3  12      573.46      606.44     18.45 o
   1  -3  12      792.42      785.78     28.56 o
   2  -3  12      105.09      116.63     12.39 o
   3  -3  12      185.71      148.05     14.59 o
   4  -3  12       19.82        3.64      8.74 o
   5  -3  12      312.54      275.84     21.89 o
 -11  -2  12      379.93      279.58     35.77 o
 -10  -2  12      691.33      738.65     58.51 o
  -9  -2  12      345.57      378.85     37.96 o
  -8  -2  12     2152.27     2562.53    124.77 o
  -7  -2  12     1340.65     1573.45     57.15 o
  -6  -2  12       99.65      103.35     14.21 o
  -5  -2  12      430.31      435.96     19.00 o
  -4  -2  12      248.77      224.64     10.17 o
  -3  -2  12     1552.59     1751.98     40.62 o
  -2  -2  12      138.35      102.28      8.75 o
  -1  -2  12       88.07       64.06      4.30 o
   0  -2  12       94.06       92.16     11.30 o
   1  -2  12       68.40       54.22      6.94 o
   2  -2  12       43.95       46.63     10.93 o
   3  -2  12       22.22        2.91      7.29 o
   4  -2  12      289.84      304.28     21.16 o
   5  -2  12      131.20       97.68     16.04 o
 -11  -1  12      232.42      191.10     26.26 o
 -10  -1  12       17.59       -0.73     12.39 o
  -9  -1  12      343.99      281.77     31.39 o
  -8  -1  12      349.14      264.28     27.74 o
  -7  -1  12      161.31      119.59     19.69 o
  -6  -1  12       48.29       22.92     18.95 o
  -5  -1  12       53.44       44.72      4.15 o
  -4  -1  12       48.07       31.66      7.29 o
  -3  -1  12     3058.87     3279.29     67.75 o
  -2  -1  12     2581.81     2940.76     47.40 o
  -1  -1  12      140.73      129.40     10.94 o
   0  -1  12     1308.73     1473.19     26.26 o
   1  -1  12      881.41     1005.45     34.07 o
   2  -1  12        2.46       10.13      5.39 o
   3  -1  12      109.59       89.45     10.21 o
   4  -1  12      338.12      343.77     27.74 o
   5  -1  12      251.72      336.28     43.04 o
 -11   0  12       99.80       40.82     21.14 o
 -10   0  12       56.57       39.35     21.13 o
  -9   0  12      398.93      352.69     36.51 o
  -8   0  12      421.73      502.52     52.59 o
  -7   0  12       69.31       53.93     10.93 o
  -6   0  12      218.89      210.44     23.71 o
  -5   0  12     1427.13     1542.65     34.76 o
  -4   0  12        8.36        1.97      3.36 o
  -3   0  12      582.81      578.22     28.89 o
  -2   0  12      760.73      783.65     17.88 o
  -1   0  12      233.83      233.37     11.31 o
   0   0  12        1.29        2.55      2.58 o
   1   0  12       36.08       18.86      4.85 o
   2   0  12      175.46      177.19     17.87 o
   3   0  12      265.02      274.74     28.45 o
   4   0  12        0.66       -0.77      4.18 o
 -11   1  12      142.72      100.61     21.87 o
  -9   1  12      508.54      524.64     39.46 o
  -8   1  12      137.89      175.71     35.73 o
  -6   1  12     1097.89     1032.53     40.36 o
  -5   1  12      218.83      170.14     33.20 o
  -4   1  12      213.68      196.40     26.99 o
  -3   1  12      966.38     1065.62     67.47 o
  -2   1  12     1919.46     2192.33     59.79 o
  -1   1  12        0.21        0.85      2.96 o
   0   1  12       11.28       14.21      4.12 o
   1   1  12       73.95       75.41      7.14 o
   2   1  12       62.01       44.59      6.12 o
   3   1  12       25.44       30.22      9.11 o
   4   1  12      135.57      129.74     51.76 o
 -11   2  12     1365.66     1676.25    113.02 o
 -10   2  12      277.87      266.31     35.02 o
  -9   2  12       28.09       18.21     13.11 o
  -8   2  12      789.00      896.00     80.52 o
  -7   2  12       50.76       35.71     12.39 o
  -6   2  12        9.43       32.05     13.11 o
  -5   2  12      121.51      110.09     21.87 o
  -4   2  12      993.85     1053.04     45.47 o
  -3   2  12       32.02       25.28      5.06 o
  -2   2  12     1451.01     1609.05     42.86 o
  -1   2  12      236.57      251.01     13.86 o
   0   2  12      270.61      229.18     11.53 o
   1   2  12      843.56     1044.14     84.58 o
   2   2  12        8.76        4.61      6.83 o
   3   2  12       16.36       -2.19      9.47 o
   4   2  12       34.10       44.44     14.57 o
 -11   3  12      188.81      219.49     31.36 o
 -10   3  12      288.44      290.40     42.32 o
  -9   3  12      149.61      161.86     26.98 o
  -8   3  12      302.25      368.55     36.49 o
  -7   3  12       90.92       83.82     16.76 o
  -6   3  12        2.03       -9.47     10.20 o
  -5   3  12      916.67      921.93     52.03 o
  -4   3  12       82.19       86.00     16.03 o
  -3   3  12      461.75      461.79     29.96 o
  -2   3  12     1896.23     2097.50     77.80 o
  -1   3  12      382.44      420.95     19.13 o
   0   3  12       99.49       75.66     11.66 o
   1   3  12        4.78       -0.24     14.57 o
   2   3  12      434.46      584.23     46.01 o
   3   3  12        4.62        1.46     10.93 o
 -10   4  12       13.77      -11.66     11.66 o
  -9   4  12      329.54      346.68     39.41 o
  -8   4  12        0.28       -3.64      9.47 o
  -7   4  12        8.07       13.84     13.84 o
  -6   4  12       20.84       18.21     11.66 o
  -5   4  12      134.98      118.84     20.41 o
  -4   4  12       27.10       74.32     20.40 o
  -3   4  12        2.06        8.01      9.47 o
  -2   4  12      920.93     1042.61     52.02 o
  -1   4  12      151.90      127.60     10.94 o
   0   4  12      136.60      153.12     10.79 o
   1   4  12        0.58       -2.19      6.56 o
   2   4  12        0.14        0.73      8.01 o
 -10   5  12      960.81     1050.84     76.16 o
  -9   5  12      300.77      173.67     26.27 o
  -8   5  12      263.34      333.42     35.02 o
  -7   5  12       90.60       81.63     17.49 o
  -6   5  12      606.03      580.53     37.29 o
  -5   5  12      988.35      983.54     57.17 o
  -4   5  12       91.76       83.09     16.76 o
  -3   5  12      213.96      205.70     18.96 o
  -2   5  12       23.65       17.49      8.74 o
  -1   5  12       58.29       30.61      8.74 o
   0   5  12        3.79       50.26     18.21 o
   1   5  12       58.51       45.18     11.66 o
   2   5  12       40.92       15.30     10.20 o
  -9   6  12       29.17        7.29     27.69 o
  -8   6  12      110.23       86.01     18.22 o
  -7   6  12       23.44       -2.91     10.93 o
  -6   6  12        2.12      -11.66     11.66 o
  -5   6  12      461.67      472.61     35.79 o
  -4   6  12      100.50       94.03     18.22 o
  -3   6  12       68.88       67.05     14.58 o
  -2   6  12     1054.69     1070.83     67.43 o
  -1   6  12      271.40      229.09     16.78 o
   0   6  12       73.43       51.01     13.85 o
   1   6  12       64.58       59.75     18.22 o
  -8   7  12       15.53        4.37     13.11 o
  -7   7  12        8.22       15.30     11.66 o
  -6   7  12       14.74       12.38     15.30 o
  -5   7  12       71.29      101.30     18.95 o
  -4   7  12      129.34      170.59     25.51 o
  -3   7  12       69.42       35.71     11.66 o
  -2   7  12      185.08      188.14     21.88 o
  -1   7  12        5.38       -2.91      6.56 o
  -7   8  12       12.73       17.48     13.11 o
  -6   8  12       14.11       -3.64      9.47 o
  -5   8  12     1376.42     1567.79     98.35 o
  -4   8  12      600.13      543.77     42.39 o
  -3   8  12        2.84      -11.66     11.66 o
  -2   8  12      177.95      128.33     18.23 o
  -3 -11  13      434.56      502.37     30.67 o
  -2 -11  13       63.42       52.47     10.93 o
  -1 -11  13       25.32       34.97     19.67 o
   0 -11  13      294.00      224.73     35.02 o
  -5 -10  13       59.92       34.98      9.47 o
  -4 -10  13       60.24       77.97     14.57 o
  -3 -10  13       47.59       67.04     24.77 o
  -2 -10  13      197.60      175.03     16.77 o
  -1 -10  13      409.66      370.19     24.83 o
   0 -10  13      144.64      136.33     38.64 o
   1 -10  13        3.37      -10.20     11.66 o
   2 -10  13       14.61      -29.87     29.87 o
  -7  -9  13      106.34      101.31     21.14 o
  -6  -9  13      146.34      145.08     17.50 o
  -5  -9  13      114.87      100.59     17.49 o
  -4  -9  13       59.02       31.33     10.20 o
  -3  -9  13       82.17      107.13     13.12 o
  -2  -9  13       80.15       37.90      8.75 o
  -1  -9  13      677.57      762.07     37.30 o
   0  -9  13      473.12      506.94     38.71 o
   1  -9  13        5.64      -13.84     13.84 o
   2  -9  13       14.56       15.30     17.48 o
   3  -9  13       55.95       60.48     26.96 o
  -7  -8  13        1.60        5.54     19.67 o
  -6  -8  13       64.53       61.94     14.57 o
  -5  -8  13       57.18       50.28     10.93 o
  -4  -8  13      355.93      353.32     22.63 o
  -3  -8  13      525.85      601.43     27.77 o
  -2  -8  13     1057.79     1276.40     45.45 o
  -1  -8  13      215.25      171.41     15.32 o
   0  -8  13      258.23      284.54     27.72 o
   1  -8  13      169.60      204.90     24.06 o
   2  -8  13       21.08       50.27     18.21 o
   3  -8  13      362.12      377.37     36.50 o
  -8  -7  13        7.49       13.01     17.12 o
  -7  -7  13       25.61        6.84     46.99 o
  -6  -7  13       13.10       28.41     22.22 o
  -5  -7  13        0.90        7.32      8.73 o
  -4  -7  13      148.41      145.82     13.85 o
  -3  -7  13      130.53      135.60     15.31 o
  -2  -7  13       13.91       12.38      7.29 o
  -1  -7  13      657.49      686.93     45.35 o
   0  -7  13        0.25       -9.82      9.82 o
   1  -7  13      100.62       79.45     18.22 o
   2  -7  13       24.03        8.74     13.84 o
   3  -7  13       80.10       76.52     14.58 o
   4  -7  13       50.79       64.85     21.13 o
  -9  -6  13      236.57      145.88     26.99 o
  -8  -6  13      197.11      162.85     65.63 o
  -7  -6  13      238.54      313.89     86.08 o
  -6  -6  13       67.31       55.54     14.83 o
  -5  -6  13      338.15      320.13     25.55 o
  -4  -6  13     1206.18     1362.19    114.51 o
  -3  -6  13      131.79      118.90     32.44 o
  -2  -6  13        0.10        6.80     12.38 o
  -1  -6  13        0.03       10.64      8.49 o
   0  -6  13        0.70        5.29      6.60 o
   1  -6  13      188.33      177.95     16.04 o
   2  -6  13       20.30       16.03      9.47 o
   3  -6  13      633.40      562.22     30.71 o
   4  -6  13        0.30       14.57     21.85 o
  -9  -5  13        2.11       -6.56     24.04 o
  -8  -5  13       85.01       84.21     34.62 o
  -7  -5  13       14.27       -6.00     14.57 o
  -6  -5  13      115.28       90.72     26.24 o
  -5  -5  13        0.16        3.37     18.94 o
  -4  -5  13     1512.69     1646.61     61.79 o
  -3  -5  13       90.52       44.47     20.04 o
  -2  -5  13       52.13       62.24     36.44 o
  -1  -5  13     1007.37     1058.03     29.21 o
   0  -5  13      341.12      358.45     20.44 o
   1  -5  13       22.98       24.04     10.20 o
   2  -5  13       31.66       25.50      6.56 o
   3  -5  13      740.81      850.10     46.82 o
   4  -5  13      527.43      633.43     34.34 o
 -10  -4  13      212.50      144.40     27.71 o
  -9  -4  13      338.39      208.01     26.27 o
  -8  -4  13       65.84       84.30     41.90 o
  -7  -4  13       10.28        3.44      7.35 o
  -6  -4  13      145.18       83.78     52.13 o
  -5  -4  13      387.17      383.66     61.71 o
  -4  -4  13        0.60        2.77      2.83 o
  -3  -4  13      150.16      113.81     20.42 o
  -2  -4  13      527.64      592.64     40.21 o
  -1  -4  13      242.20      201.98     10.80 o
   0  -4  13      112.30       96.94      8.20 o
   1  -4  13       95.22       77.99     12.39 o
   2  -4  13       23.50       17.49      8.01 o
   3  -4  13        2.86        1.46      9.47 o
   4  -4  13        3.45       12.38     10.93 o
 -10  -3  13      450.20      411.14     43.09 o
  -9  -3  13      426.09      358.55     38.70 o
  -7  -3  13      676.40      610.46     32.28 o
  -6  -3  13      141.14      112.89     47.03 o
  -5  -3  13       87.89       63.28      9.84 o
  -4  -3  13     1020.93     1053.13     33.50 o
  -3  -3  13     1513.78     1706.48    115.90 o
  -2  -3  13      117.41      104.58     14.95 o
  -1  -3  13       83.86       79.63     24.05 o
   0  -3  13       42.51       32.95      5.08 o
   1  -3  13      233.08      242.93     16.78 o
   2  -3  13      287.72      249.57     18.24 o
   3  -3  13      171.90      150.21     15.31 o
   4  -3  13      648.86      717.93     39.48 o
 -10  -2  13        6.92      -13.84     13.84 o
  -9  -2  13      349.33      289.06     33.58 o
  -8  -2  13       57.46       59.75     15.30 o
  -7  -2  13      165.48      157.09     33.54 o
  -6  -2  13      301.80      276.22     20.90 o
  -5  -2  13     1205.67     1417.08     68.66 o
  -4  -2  13       53.47       45.59     10.57 o
  -3  -2  13      672.63      705.68     82.33 o
  -2  -2  13        7.44        5.97      3.64 o
  -1  -2  13      117.58      108.65      7.36 o
   0  -2  13      136.48      141.60      9.84 o
   1  -2  13      159.06      123.96     12.40 o
   2  -2  13        0.36        1.46      5.83 o
   3  -2  13       54.09       38.62      9.47 o
   4  -2  13      628.32      646.20     36.55 o
 -10  -1  13        2.94       -7.28     13.11 o
  -9  -1  13       28.40       18.21     12.39 o
  -8  -1  13       10.53        2.19      8.74 o
  -7  -1  13        1.83        2.19     10.93 o
  -6  -1  13       65.63       61.94     17.49 o
  -5  -1  13      162.69      153.19     25.89 o
  -4  -1  13      563.11      541.57     44.24 o
  -3  -1  13        1.72        3.12      4.37 o
  -2  -1  13      205.83      180.07      7.83 o
  -1  -1  13       56.08       49.87      6.19 o
   0  -1  13      180.11      182.33     17.87 o
   1  -1  13      456.74      503.55     24.84 o
   2  -1  13        7.24       -3.16      6.56 o
   3  -1  13      136.41      104.64     20.05 o
 -10   0  13        0.19       -7.28      7.28 o
  -9   0  13       93.63       16.76     15.31 o
  -8   0  13        4.65       -0.73      6.56 o
  -7   0  13       30.26       18.21     11.66 o
  -6   0  13      469.79      471.13     25.57 o
  -5   0  13        0.89        1.39      9.83 o
  -4   0  13      360.37      336.54     14.37 o
  -3   0  13      943.05     1040.52     31.89 o
  -2   0  13       22.17       23.56     10.93 o
  -1   0  13       10.45        5.62      8.01 o
   0   0  13       89.87       95.98      8.72 o
   1   0  13       64.60       69.67     13.85 o
   2   0  13        3.25       16.47     34.60 o
   3   0  13      107.52      122.45     13.65 o
 -10   1  13        0.33       -5.83     10.93 o
  -9   1  13       88.93      101.31     30.61 o
  -8   1  13       80.63       61.95     13.12 o
  -7   1  13      722.36      765.40     50.49 o
  -6   1  13      475.04      466.17     35.80 o
  -5   1  13      563.30      547.43     20.79 o
  -4   1  13      239.97      258.45     12.26 o
  -3   1  13       51.41       43.78     12.02 o
  -2   1  13        0.73       11.15     25.86 o
  -1   1  13      633.43      690.64     21.60 o
   0   1  13        0.33        2.77      7.68 o
   1   1  13      150.61      161.22     13.31 o
   2   1  13      278.62      236.19     20.79 o
   3   1  13      315.13      376.54     36.49 o
 -10   2  13      121.11      109.34     21.14 o
  -9   2  13        0.12      -13.11     13.11 o
  -8   2  13      361.08      385.46     33.58 o
  -7   2  13       56.78       42.27     21.86 o
  -6   2  13      194.73      174.31     19.69 o
  -5   2  13      415.72      363.74     29.95 o
  -4   2  13      145.23      152.71     22.24 o
  -3   2  13      773.93      851.11     44.66 o
  -2   2  13      214.71      200.63     12.57 o
  -1   2  13        0.06        5.38      4.78 o
   0   2  13       14.43       -6.53      7.87 o
   1   2  13      877.09     1091.47     91.16 o
   2   2  13       26.01       33.51     21.13 o
   3   2  13        8.46       -5.10      9.47 o
 -10   3  13       20.48       36.43     18.94 o
  -9   3  13        4.80       26.23     12.38 o
  -8   3  13        4.67      -13.11     13.11 o
  -7   3  13       26.17       11.66     10.20 o
  -6   3  13        5.45        3.64      6.56 o
  -5   3  13      207.44      186.73     23.34 o
  -4   3  13        2.09        1.46      5.83 o
  -3   3  13      659.98      629.78     27.06 o
  -2   3  13       24.23       16.39      5.93 o
  -1   3  13       48.70       33.18      6.73 o
   0   3  13        1.69        8.70     12.38 o
   1   3  13        1.94       20.40     13.11 o
   2   3  13      121.62      112.99     26.24 o
 -10   4  13        3.87        4.37      9.47 o
  -9   4  13      229.77      213.71     31.36 o
  -8   4  13       22.91        0.73     10.93 o
  -7   4  13       39.30       26.96     13.12 o
  -6   4  13      745.62      887.57     60.00 o
  -5   4  13      792.99      847.61     48.31 o
  -4   4  13       94.55       85.28     13.85 o
  -3   4  13       11.73       12.38      7.29 o
  -2   4  13      331.51      305.10     20.44 o
  -1   4  13       48.27       22.59      7.29 o
   0   4  13      478.51      532.50     46.02 o
   1   4  13      222.08      180.15     21.88 o
  -9   5  13       26.81       43.71     18.94 o
  -8   5  13      362.94      431.40     43.07 o
  -7   5  13      545.53      580.21     45.31 o
  -6   5  13      299.30      270.00     31.38 o
  -5   5  13       22.73       14.57     10.20 o
  -4   5  13       22.64       31.33     13.11 o
  -3   5  13      175.43      169.90     20.42 o
  -2   5  13      126.93       92.58     10.93 o
  -1   5  13       10.45       18.21     15.30 o
   0   5  13       14.86       -4.37     11.66 o
  -8   6  13        1.49        4.37     12.38 o
  -7   6  13       43.99       20.40     11.66 o
  -6   6  13        8.91       13.84     10.20 o
  -5   6  13       12.35       28.41     11.66 o
  -4   6  13        0.11        5.83     13.11 o
  -3   6  13      176.29      158.23     21.88 o
  -2   6  13        5.67       12.38      8.01 o
  -1   6  13       26.11       12.39      8.01 o
  -7   7  13        6.25        9.47     15.30 o
  -6   7  13      400.82      418.32     39.42 o
  -5   7  13      512.35      591.72     60.63 o
  -4   7  13      345.40      302.15     30.65 o
  -3   7  13        1.01       -5.83      5.83 o
  -4 -10  14      498.49      559.51     32.14 o
  -3 -10  14        0.18       -0.73      9.47 o
  -2 -10  14      226.20      148.06     29.17 o
  -1 -10  14        7.58        0.73     10.93 o
   0 -10  14       30.23       63.39     31.33 o
  -6  -9  14       51.68       47.36     14.57 o
  -5  -9  14      209.27      245.77     23.34 o
  -4  -9  14        2.01       11.66      9.47 o
  -3  -9  14       10.16       -1.46      8.74 o
  -2  -9  14      121.66      145.06     16.04 o
  -1  -9  14      316.38      431.29     51.81 o
   0  -9  14       47.10       33.52     18.94 o
   1  -9  14        6.12        5.83     10.93 o
  -7  -8  14       64.00      104.69     49.92 o
  -6  -8  14       33.12       34.87     29.51 o
  -5  -8  14      226.92      244.65     26.17 o
  -4  -8  14       12.81       19.56     29.50 o
  -3  -8  14        0.44       11.08     12.02 o
  -2  -8  14       45.87       17.15     13.84 o
  -1  -8  14      132.65      100.20     19.57 o
   0  -8  14        0.14       10.20     16.03 o
   1  -8  14      355.34      358.39     32.85 o
   2  -8  14        0.34       -8.74     18.21 o
  -8  -7  14        0.19       12.38     43.71 o
  -7  -7  14       67.91       27.46     25.87 o
  -6  -7  14      451.57      407.41     35.62 o
  -5  -7  14      109.47       88.60     19.68 o
  -4  -7  14      120.52       95.85     27.70 o
  -3  -7  14      243.20      246.03     25.50 o
  -2  -7  14       80.01       73.29     17.86 o
  -1  -7  14       92.54       54.63     35.35 o
   0  -7  14        0.01       -0.73      7.28 o
   1  -7  14        6.19       12.38      9.47 o
   2  -7  14       41.80       39.35     14.57 o
   3  -7  14        1.14       -9.47     13.84 o
  -8  -6  14        0.17        5.11     11.34 o
  -7  -6  14       16.75       -1.34      8.19 o
  -6  -6  14      300.93      267.79     44.15 o
  -5  -6  14       83.62       75.22     16.40 o
  -4  -6  14      287.08      328.83     62.76 o
  -3  -6  14       69.29       59.76     13.59 o
  -2  -6  14      120.25      102.82     27.34 o
  -1  -6  14       13.56       15.01     14.57 o
   0  -6  14       97.68       73.62     13.12 o
   1  -6  14       12.37       -1.46      8.01 o
   2  -6  14      502.76      524.52     31.41 o
   3  -6  14      221.88      211.51     42.30 o
  -9  -5  14       10.17      -15.30     15.30 o
  -8  -5  14        0.21        7.27     17.48 o
  -7  -5  14       80.36       62.64     16.40 o
  -6  -5  14       63.29       35.28     13.85 o
  -5  -5  14       19.07        4.06     16.03 o
  -4  -5  14        0.48       -2.68     22.22 o
  -3  -5  14      105.20       70.75     14.94 o
  -2  -5  14      115.00       80.32     32.08 o
  -1  -5  14      267.62      246.86     33.20 o
   0  -5  14        5.91        6.56     10.93 o
   1  -5  14       25.98       22.59      8.74 o
   2  -5  14       67.31       43.00     12.39 o
   3  -5  14       61.78      100.56     26.96 o
  -9  -4  14       51.27       10.93     18.95 o
  -8  -4  14      171.23      140.79     49.58 o
  -7  -4  14       38.22       28.55     11.19 o
  -6  -4  14       14.84        9.53     16.76 o
  -5  -4  14      617.16      654.92     83.36 o
  -4  -4  14      276.88      278.44     16.83 o
  -3  -4  14        1.13        1.46      8.74 o
  -2  -4  14        8.34        8.48      5.60 o
  -1  -4  14       26.55       11.66      7.29 o
   0  -4  14        4.51        8.74      7.28 o
   1  -4  14      229.35      218.83     19.70 o
   2  -4  14      299.34      286.05     21.16 o
   3  -4  14      129.98      110.08     14.58 o
  -9  -3  14        2.14       -9.47     10.20 o
  -8  -3  14       18.39      -12.39     12.39 o
  -7  -3  14       33.02       24.52      9.71 o
  -6  -3  14      673.48      675.89     34.89 o
  -5  -3  14        0.04       -4.03      4.03 o
  -4  -3  14        0.47       -0.97      6.92 o
  -3  -3  14        3.76       -2.08      3.50 o
  -2  -3  14      224.31      222.93     13.84 o
  -1  -3  14        0.31       -3.26      4.18 o
   0  -3  14       23.48       21.13      8.74 o
   1  -3  14        0.24        1.46      6.56 o
   2  -3  14      414.99      396.49     24.83 o
   3  -3  14      269.25      286.71     33.56 o
 -10  -2  14       93.27       39.36     23.32 o
  -9  -2  14      194.03      106.47     18.96 o
  -8  -2  14        8.93        2.19     11.66 o
  -7  -2  14       42.80       40.08     24.05 o
  -6  -2  14       81.54       65.18     22.96 o
  -5  -2  14      160.34      108.16     37.19 o
  -4  -2  14      182.89      144.16     14.68 o
  -3  -2  14      156.85      138.91     10.50 o
  -2  -2  14      889.71     1005.17    134.79 o
  -1  -2  14        1.00       -3.50      3.50 o
   0  -2  14      409.88      452.04     21.91 o
   1  -2  14        0.44       15.30      7.28 o
   2  -2  14      119.85      141.42     16.77 o
   3  -2  14       43.90       48.82     18.94 o
 -10  -1  14        0.56       51.72     25.50 o
  -9  -1  14      638.64      598.77     50.45 o
  -8  -1  14       82.48       52.47     21.14 o
  -7  -1  14      250.04      311.29     97.76 o
  -6  -1  14       64.02       78.41     34.62 o
  -5  -1  14      169.29      129.89     18.23 o
  -4  -1  14     1251.36     1355.29    129.59 o
  -3  -1  14      772.72      850.86     24.59 o
  -2  -1  14        0.17        4.73      3.18 o
  -1  -1  14      129.14      112.05      9.28 o
   0  -1  14      221.18      230.99     17.51 o
   1  -1  14       10.11        9.27     10.20 o
   2  -1  14       16.56        7.14      6.19 o
 -10   0  14       14.27       10.20     12.38 o
  -9   0  14       33.57       27.69     13.11 o
  -8   0  14      109.95       78.00     26.97 o
  -7   0  14      107.01      101.32     21.14 o
  -6   0  14      555.45      580.45     53.36 o
  -5   0  14       68.68       54.51     24.78 o
  -4   0  14       76.31       82.91      7.88 o
  -3   0  14       30.22       21.81      8.38 o
  -2   0  14       16.74       20.08      4.03 o
  -1   0  14        2.37        0.36      5.15 o
   0   0  14        1.01        2.55      5.07 o
   1   0  14        0.47       19.84     13.48 o
   2   0  14      263.33      284.49     19.66 o
 -10   1  14      205.47      138.56     35.01 o
  -9   1  14       55.01       22.59     15.30 o
  -8   1  14       72.80       72.15     22.59 o
  -7   1  14       85.86       37.17     14.58 o
  -6   1  14      326.30      386.85     30.66 o
  -5   1  14        3.59        2.28     10.03 o
  -4   1  14      395.30      359.47     33.23 o
  -3   1  14      169.80      148.67     24.06 o
  -2   1  14       64.17       43.84     22.23 o
  -1   1  14      150.87      115.93     22.24 o
   0   1  14      106.96       93.18     34.99 o
   1   1  14       78.94       65.62     37.90 o
   2   1  14       41.74      142.08     28.42 o
 -10   2  14      146.83      174.24     28.43 o
  -9   2  14        2.72       -4.37     16.75 o
  -8   2  14      108.04      145.05     26.24 o
  -7   2  14       70.98       64.13     15.30 o
  -6   2  14       28.42       -4.37      8.74 o
  -5   2  14      154.09      131.97     10.94 o
  -4   2  14      431.61      485.25     22.64 o
  -3   2  14      181.16      145.58     12.76 o
  -2   2  14      585.20      632.53     74.93 o
  -1   2  14       18.75       28.00     11.66 o
   0   2  14       12.59       18.94     10.49 o
   1   2  14        4.00        4.37      8.74 o
  -9   3  14       89.26       72.15     16.76 o
  -8   3  14       20.74        5.83     13.11 o
  -7   3  14      324.27      317.47     32.84 o
  -6   3  14      273.79      243.70     27.73 o
  -5   3  14       57.67       54.65     15.30 o
  -4   3  14        4.09        0.73      3.64 o
  -3   3  14       88.62       61.95     10.20 o
  -2   3  14      257.45      332.84     27.36 o
  -1   3  14       20.74       10.01      7.52 o
   0   3  14      117.54      115.90     23.33 o
  -9   4  14        5.60       -4.37     13.84 o
  -8   4  14       16.16        9.47     13.11 o
  -7   4  14       19.80       21.13     16.76 o
  -6   4  14       12.56       30.60     14.57 o
  -5   4  14      192.02      182.32     24.80 o
  -4   4  14       16.61       40.07     16.76 o
  -3   4  14        7.84       12.38      6.56 o
  -2   4  14       15.38       32.05     13.84 o
  -1   4  14        0.27        3.64      9.47 o
   0   4  14       62.37       29.15     10.93 o
  -8   5  14       44.57       24.04     12.39 o
  -7   5  14        1.82      -10.93     10.93 o
  -6   5  14      118.06      110.07     23.33 o
  -5   5  14       73.26       75.79     18.22 o
  -4   5  14     1048.68     1118.90     70.34 o
  -3   5  14       19.83       24.77      8.74 o
  -2   5  14        0.00       -8.01      8.01 o
  -6   6  14      661.76      656.51     65.07 o
  -5   6  14      228.62      247.98     30.63 o
  -4   6  14       66.91       92.55     19.68 o
  -3   6  14       69.56       37.89     12.39 o
  -4  -9  15       67.95       46.74     11.59 o
  -3  -9  15      181.35      167.28     17.30 o
  -2  -9  15      132.41      147.98     28.43 o
  -1  -9  15       64.20       13.12     21.86 o
  -6  -8  15      125.01      113.72     38.63 o
  -5  -8  15      893.09      994.27    170.93 o
  -4  -8  15        0.59       14.47     21.49 o
  -3  -8  15       92.01       75.10     37.53 o
  -2  -8  15      351.12      385.38     38.68 o
  -1  -8  15       12.84       -0.73     14.57 o
   0  -8  15       66.28       49.55     22.59 o
  -7  -7  15       92.77       69.97     21.14 o
  -6  -7  15      126.22      112.50     47.75 o
  -5  -7  15      156.59      114.80     35.00 o
  -4  -7  15        3.66        4.97     13.07 o
  -3  -7  15       11.21       -7.46      7.46 o
  -2  -7  15       44.72       17.54     36.80 o
  -1  -7  15       17.98        4.37     10.93 o
   0  -7  15       18.10        1.46      6.56 o
   1  -7  15      254.94      234.16     27.72 o
  -7  -6  15       49.82       55.31     66.67 o
  -6  -6  15       50.78       35.02     33.15 o
  -5  -6  15       10.17        4.89      8.74 o
  -4  -6  15       14.16        1.17     11.29 o
  -3  -6  15      294.13      190.69     14.54 o
  -2  -6  15       45.25       11.09      6.83 o
  -1  -6  15       19.35       15.30      8.01 o
   0  -6  15       41.13       28.42     12.39 o
   1  -6  15      160.30      107.91     16.77 o
  -8  -5  15      186.70      176.03     59.79 o
  -7  -5  15      134.99      144.87     56.50 o
  -6  -5  15       30.67        2.31     10.78 o
  -5  -5  15      894.21     1033.32     49.52 o
  -4  -5  15     1042.21     1132.60    141.09 o
  -3  -5  15      155.63      155.06     39.01 o
  -2  -5  15        8.96        4.37      5.83 o
  -1  -5  15      319.69      313.09     22.62 o
   0  -5  15      133.08      129.04     15.31 o
   1  -5  15       18.92       13.11      7.29 o
   2  -5  15       33.75        2.91     15.30 o
  -8  -4  15        4.31        9.00      9.80 o
  -7  -4  15       94.91       44.03     13.85 o
  -6  -4  15        0.29        8.74     13.11 o
  -5  -4  15       26.90       27.25      9.96 o
  -4  -4  15      179.81      168.19     21.88 o
  -3  -4  15        3.93       -0.89      4.74 o
  -2  -4  15        0.06        6.66      6.92 o
  -1  -4  15       48.30       53.19     13.12 o
   0  -4  15       81.25       72.15     13.12 o
   1  -4  15      713.26      887.17     39.49 o
   2  -4  15      307.07      333.47     32.11 o
  -9  -3  15      217.73      106.48     26.98 o
  -8  -3  15      111.25       63.42     18.95 o
  -7  -3  15       73.88       53.03     25.51 o
  -6  -3  15        0.85        5.93     17.12 o
  -5  -3  15       10.93       12.43      6.56 o
  -4  -3  15      117.08       90.10     14.58 o
  -3  -3  15      207.79      198.42     21.88 o
  -2  -3  15       12.44        7.35      5.60 o
  -1  -3  15        1.70       -5.83      5.83 o
   0  -3  15       18.44       12.39     10.20 o
   1  -3  15        1.87        3.64      8.01 o
   2  -3  15       40.87       21.13     26.23 o
  -9  -2  15       41.21        7.29     16.03 o
  -8  -2  15       53.31       -2.91     13.12 o
  -7  -2  15       60.46       71.98     13.30 o
  -6  -2  15      259.08      204.36     40.49 o
  -5  -2  15      242.84      242.66     80.98 o
  -4  -2  15      981.69     1110.84     47.64 o
  -3  -2  15      370.55      370.49     62.42 o
  -2  -2  15      259.88      260.46     21.16 o
  -1  -2  15      116.35      107.89     14.58 o
   0  -2  15        6.87       -5.83      5.83 o
   1  -2  15      475.45      508.36     32.87 o
   2  -2  15      124.11       78.73     25.51 o
  -9  -1  15        6.67      -10.20     13.11 o
  -8  -1  15      154.48       78.01     18.23 o
  -7  -1  15      416.99      368.24     83.24 o
  -6  -1  15      168.68      153.39     28.44 o
  -5  -1  15       10.22        5.90      7.97 o
  -4  -1  15      252.10      207.45     36.11 o
  -3  -1  15       43.73       46.93      8.40 o
  -2  -1  15       40.66       39.35     10.93 o
  -1  -1  15       33.20       14.93     17.12 o
   0  -1  15       67.89       66.83     25.14 o
   1  -1  15      356.04      383.04     21.92 o
  -9   0  15       47.13       42.26     12.39 o
  -8   0  15      740.94      601.29     49.74 o
  -7   0  15      406.37      334.42     34.32 o
  -6   0  15       59.55       48.41     12.24 o
  -5   0  15       91.14      107.79     17.21 o
  -4   0  15      286.47      267.10     46.34 o
  -3   0  15      175.03      160.39     55.06 o
  -2   0  15        5.75        6.25     16.03 o
  -1   0  15       85.22       69.41      8.72 o
   0   0  15       27.09       31.50     15.66 o
   1   0  15       42.59       45.57     12.39 o
  -9   1  15        2.93       -6.56     16.03 o
  -8   1  15       22.44      -11.66     11.66 o
  -7   1  15      196.54      253.79     29.17 o
  -6   1  15      332.73      319.68     31.38 o
  -5   1  15      545.23      521.05     39.46 o
  -4   1  15      320.75      280.97     19.42 o
  -3   1  15       56.35       65.79     34.25 o
  -2   1  15       42.32       49.17      8.89 o
  -1   1  15      447.44      494.52    139.49 o
   0   1  15       24.35       12.22     12.33 o
  -8   2  15       71.14       40.81     18.95 o
  -7   2  15     1084.32     1203.44     79.89 o
  -6   2  15      174.47      168.44     26.25 o
  -5   2  15      271.05      235.66     23.35 o
  -4   2  15       80.80       73.05     12.66 o
  -3   2  15      296.37      300.32     25.54 o
  -2   2  15       47.04       22.45      8.71 o
  -1   2  15       23.99       10.20      9.43 o
   0   2  15      311.17      295.53     28.46 o
  -8   3  15       58.50       25.50     15.30 o
  -7   3  15      140.69      152.37     26.97 o
  -6   3  15      144.27      101.34     20.41 o
  -5   3  15        1.64       -6.56      9.47 o
  -4   3  15      153.75      131.97     13.12 o
  -3   3  15        5.74       41.52     14.57 o
  -2   3  15        3.08        3.26      9.93 o
  -1   3  15      321.87      286.79     28.46 o
  -7   4  15      296.92      299.15     35.02 o
  -6   4  15       26.69        1.46     10.20 o
  -5   4  15      176.29      169.17     21.88 o
  -4   4  15       51.20       18.95     10.20 o
  -3   4  15       16.70       26.96     11.66 o
  -5  -7  16       61.07       24.22     50.64 o
  -4  -7  16       38.33        2.19     25.50 o
  -3  -7  16        1.46       25.50     19.67 o
  -2  -7  16       46.33       64.12     20.40 o
  -6  -6  16      499.84      433.82     92.04 o
  -5  -6  16      250.53      140.18     82.07 o
  -4  -6  16       27.39       15.30     37.89 o
  -3  -6  16      364.43      409.50     44.53 o
  -2  -6  16      151.33      114.46     19.68 o
  -1  -6  16      350.68      366.39     42.33 o
   0  -6  16      522.55      646.52     46.02 o
  -7  -5  16       48.74       23.34     15.05 o
  -6  -5  16       18.21        7.84     20.03 o
  -5  -5  16       30.31       17.65     28.78 o
  -4  -5  16        7.66       22.07     10.37 o
  -3  -5  16        3.49       -4.37     20.40 o
  -2  -5  16      190.33      158.24     16.77 o
  -1  -5  16       66.78       61.21     16.03 o
   0  -5  16      472.33      563.83     42.36 o
  -7  -4  16       12.73      -11.14     23.68 o
  -6  -4  16       81.73       51.82     32.80 o
  -5  -4  16      308.72      255.27    105.45 o
  -4  -4  16        4.90       -4.45      8.60 o
  -3  -4  16        2.57      -13.11     15.30 o
  -2  -4  16       93.20       61.95     13.12 o
  -1  -4  16      510.96      554.48     37.26 o
   0  -4  16        0.94       16.03     15.30 o
  -8  -3  16       54.87       -2.91     16.76 o
  -7  -3  16        0.20       -2.45     10.56 o
  -6  -3  16      100.90      102.99     72.52 o
  -5  -3  16      199.73      202.89     46.31 o
  -4  -3  16       12.81        1.21      7.29 o
  -3  -3  16      243.19      228.32     35.74 o
  -2  -3  16      282.42      287.47     27.00 o
  -1  -3  16       52.87       51.74     14.57 o
   0  -3  16      348.19      392.66     39.41 o
  -8  -2  16      368.15      243.06     32.12 o
  -7  -2  16        0.49       -6.70      6.70 o
  -6  -2  16        0.33        0.78      6.28 o
  -5  -2  16       43.97       35.61     11.82 o
  -4  -2  16      407.49      392.11     59.51 o
  -3  -2  16      130.04      166.94     29.16 o
  -2  -2  16       36.49       40.80     11.66 o
  -1  -2  16      488.59      463.83     29.22 o
   0  -2  16       19.01       18.21     24.77 o
  -7  -1  16      297.41      230.57     29.19 o
  -6  -1  16       16.16        2.33      9.82 o
  -5  -1  16      189.72      175.72     23.70 o
  -4  -1  16       85.55       90.02     22.23 o
  -3  -1  16       90.65       96.21     26.24 o
  -2  -1  16       57.77       50.28     13.12 o
  -1  -1  16      114.46       84.55     17.49 o
   0  -1  16      166.27      264.67     40.10 o
  -8   0  16      426.37      397.20     43.81 o
  -7   0  16       68.80       28.42     16.76 o
  -6   0  16       24.40       17.21     14.21 o
  -5   0  16        0.51        4.59      9.52 o
  -4   0  16      311.61      319.09     26.27 o
  -3   0  16        4.10       11.66     14.57 o
  -2   0  16      114.33      145.06     32.80 o
  -1   0  16       34.96       23.32     11.66 o
  -6   1  16        1.52        0.73      7.28 o
  -5   1  16       37.28       26.42     36.79 o
  -4   1  16       23.50        3.64     15.30 o
  -3   1  16      486.25      565.35     52.59 o
  -2   1  16      772.61      935.66     70.96 o
  -7   2  16        4.06       13.84     17.48 o
  -5   2  16        0.37       -7.28     10.20 o
  -4   2  16      350.47      256.18     29.92 o
  -3   2  16        0.02       67.75     30.60 o
  -5   3  16       25.95       37.16     16.76 o
  -5  -4  17      359.03      336.48     32.84 o
  -4  -4  17       15.98      -11.66     11.66 o
  -3  -4  17       67.96       77.25     23.32 o
  -6  -3  17        1.18      -16.03     16.03 o
  -5  -3  17      234.22      247.18     84.61 o
  -4  -3  17      238.33      148.07     28.45 o
  -3  -3  17      440.25      449.81     67.18 o
  -6  -2  17        0.20       -1.46      9.47 o
  -5  -2  17      151.91       98.39     17.65 o
  -4  -2  17        6.04       21.13     29.87 o
  -3  -2  17      184.04      152.40     26.98 o
  -6  -1  17       71.19       16.76     16.76 o
  -5  -1  17     1182.49     1247.44     59.59 o
  -4  -1  17      498.43      647.17     57.70 o
  -3  -1  17       25.22       26.23     17.49 o
 
